# Supplementary material for: Evidence of epistatic suppression of repeat fruiting in cultivated strawberry
Source: BMC Plant Biol. 2019 Sep 5;19:386. doi: 10.1186/s12870-019-1984-7 (PMC6729047; doi:10.1186/s12870-019-1984-7)
Supplement: Supplementary file 3 — Table S3. Breeding-parent marker profiles using all markers of Linkage Group IV, which is associated with repeat-fruiting in commercial strawberry (Fragaria ×ananassa), that were amplified from the repeat-fruiting mapping parent and had a significant association with repeat fruiting when using the Kruskal-Wallis test. Markers are listed in order according to Kruskal-Wallis test value for mapping population generated by 'Tribute' × 'Honeoye'. Primer amplification of a product is designated by a "1", no amplification of the product when others were amplified by the primers is designated by a "0", and no amplification of any products from the primers was considered a failed reaction and designated by "m" for "missing". Marker products associated with once-fruiting are colored grey ("1" if the marker is in coupling, and "0" for the marker in repulsion). (XLSX 17 kb) [file 12870_2019_1984_MOESM3_ESM.xlsx]

## Sheet: Sheet1
Supplementary Table 3 Breeding-parent marker profiles using all markers of Linkage Group IV, which is associated with repeat-fruiting in commercial strawberry (Fragaria xananassa), that were amplified from the repeat-fruiting mapping parent and had a significant association with repeat fruiting when using the Kruskal-Wallis test. Markers are listed in order according to Kruskal-Wallis test value …
Marker order according to combined K* and TxH map
Tribute' markers	K* (significance for K-W test) for number of weeks of flowering in MD	Tribute	Tribute	Honeyoye	Honeyoye	Selva	Selva	Delmarvel	Delmarvel	Albion	Albion	B1031	B1031	Flavorfest	Flavorfest	B1082RB	B1082RB	B1419-1	B1419-1	B1419-2	B1419-2	B1525U	B1525U	B1540RB	B1540RB	B1543	B1543	B1547	B1547	B1580	B1580	B1610	B1610	B1776	B1776	B1788	B1788	Keepsake	Keepsake	B1820RB	B1820RB	B1846RB	B1846RB	B1915	B1915	B2065	B2065	B2072	B2072
FxaACA02I08C-145T	34.716	1	1	0	0	1	1	0	0	1	1	1	1	1	1	1	1	1	m	1	1	0	0	1	1	1	1	1	1	1	1	m	m	1	1	1	1	1	1	1	1	1	1	1	1	0	0	1	1
ChFaM011-176T (repulsion phase)	44.298	1	1	0	0	0	0	1	1	0	m	0	0	0	0	0	0	1	1	1	1	0	0	0	0	0	0	0	0	1	1	m	m	0	0	0	0	0	0	0	0	0	0	0	0	1	1	0	0
ChFaM011-163T	69.759	1	1	0	0	1	1	0	0	1	m	1	1	1	1	1	1	0	0	0	0	1	1	1	1	1	1	1	1	0	0	m	m	1	1	1	1	1	1	0	0	1	1	1	1	1	1	1	1
FANhyb19.1-15-121T	93.959	1	1	0	0	1	1	0	0	1	1	1	1	1	1	1	1	0	0	0	0	0	0	1	1	1	1	1	1	1	1	1	1	1	1	1	1	1	1	0	0	1	1	1	1	0	0	1	1
RB-Trait dominant
FANhyb19.1-4-189T	91.313	1	1	0	0	1	1	0	0	1	1	1	1	1	1	1	1	0	0	0	0	0	0	1	1	1	1	1	1	1	1	m	0	1	1	1	1	1	m	0	0	1	1	1	1	0	0	1	1
Bx215-148T	87.32	1	1	0	0	1	1	0	0	1	1	1	1	1	1	1	1	0	0	0	0	m	0	1	1	1	1	1	1	0	0	1	m	0	m	0	0	1	1	0	0	1	1	1	1	0	0	1	1
FANhyb19.1-6-213T	84.33	1	1	0	0	1	1	0	0	1	1	1	1	1	1	1	1	0	0	0	0	0	0	1	1	1	1	0	0	1	1	0	0	1	1	1	1	1	1	0	0	1	1	1	1	0	0	1	1
Bx089-236T	77.398	1	1	0	0	1	m	m	0	1	1	1	m	1	1	1	1	0	0	0	0	0	0	1	1	1	1	1	1	1	1	m	0	1	1	1	1	1	1	0	0	1	1	1	1	0	0	1	1
ChFaM148-184T	76.871	1	1	0	0	1	1	1	1	1	1	1	1	1	1	1	1	0	0	0	0	1	1	1	1	1	1	1	1	0	0	1	0	0	0	0	0	1	1	1	1	1	1	1	1	0	0	1	1
Bx064-238T	68.316	1	1	0	0	1	1	0	0	1	1	1	1	1	1	1	1	1	1	1	1	1	m	1	1	1	1	1	0	0	0	0	0	0	0	0	0	1	1	0	0	1	1	1	1	0	0	1	1
Bx056-227T	51.68	1	1	0	0	1	1	0	0	1	1	1	1	1	1	1	1	0	0	0	0	m	m	1	1	1	1	1	1	1	1	m	m	0	0	0	0	1	1	0	0	1	1	1	1	1	1	1	1
Bx059-378T	non-significnt	1	1	0	0	1	1	0	0	1	1	1	1	1	1	1	1	0	0	0	0	0	0	1	1	1	1	1	1	0	0	m	0	0	0	0	0	1	1	0	0	1	1	0	0	0	0	1	1
[truncated: 47 more columns]
