# Supplementary material for: Evidence of epistatic suppression of repeat fruiting in cultivated strawberry
Source: BMC Plant Biol. 2019 Sep 5;19:386. doi: 10.1186/s12870-019-1984-7 (PMC6729047; doi:10.1186/s12870-019-1984-7)
Supplement: Supplementary file 4 — Table S4. Calculations of segregation ratios for progeny families from all possible phenotype/genotype parental combinations for a two-locus model to explain repeat fruiting vs once-fruiting of strawberry. Calculations assume the primary, already mapped locus, has a dominant allele (RB) conferring repeat fruiting, and a recessive allele (jb) conferring once-fruiting. Repeat-fruiting parental and progeny phenotypes are highlighted in dull yellow, and once-fruiting phenotypes are highlighted in pale green. On the left of the grey vertical bar are calculations that assume the presence of a second locus with a completely dominant allele (STOP) conferring epistatic suppression of the mapped locus when homozygous (STOP STOP) or heterozygous (STOP stop), and a recessive allele (stop) that does not affect the mapped locus). On the right of the grey vertical bar are calculations that assume the presence of a second locus with a recessive allele (stop) conferring epistatic suppression of (or failure to support) the mapped locus when homozygous (stop stop), and a completely dominant allele (STOP) that does not change the phenotype conferred by the mapped locus. Horizontal grey and purple bars separate different genotypic parental-combination possibilities for similar phenotypic possibilities. Resulting progeny phenotypes are characterized as repeat-fruiting (RB) or once-fruiting (jb) similar to the mapped locus. Expected resulting segregation ratios are highlighted in bright yellow boxes. (XLSX 235 kb) [file 12870_2019_1984_MOESM4_ESM.xlsx]

## Sheet: 2-locus epistatic suppressor
Supplementary Table 4 Calculations of segregation ratios for progeny families from all possible phenotype/genotype parental combinations for a two-locus model to explain repeat fruiting vs once-fruiting of strawberry. Calculations assume the primary, already mapped locus, has a dominant allele (RB) conferring repeat fruiting, and a recessive allele (jb) conferring once-fruiting. Repeat-fruiting p…
																					phenotype if																											phenotype if
																					dominant suppressor																											recessive suppressor
																						jb	RB																										jb
														1	RB	STOP		1	RB RB STOP STOP		jb	1	0																		1	RB	STOP		1	RB RB STOP STOP		RB	0
														1	jb	STOP		1	RB jb STOP STOP		jb	1	0																		1	jb	STOP		1	RB jb STOP STOP		RB	0
										1	RB	STOP																									1	RB	STOP
														1	RB	stop		1	RB RB STOP stop		jb	1	0																		1	RB	stop		1	RB RB STOP stop		RB	0
														1	jb	stop		1	RB jb STOP stop		jb	1	0																		1	jb	stop		1	RB jb STOP stop		RB	0
														1	RB	STOP		1	jb RB STOP STOP		jb	1	0																		1	RB	STOP		1	jb RB STOP STOP		RB	0
Maternal					Paternal									1	jb	STOP		1	jb jb STOP STOP		jb	1	0				Maternal					Paternal									1	jb	STOP		1	jb jb STOP STOP		jb	1
jb phenotype					jb phenotype					1	jb	STOP															RB phenotype					RB phenotype					1	jb	STOP
RB	jb	STOP	stop		RB	jb	STOP	stop						1	RB	stop		1	jb RB STOP stop		jb	1	0				RB	jb	STOP	stop		RB	jb	STOP	stop						1	RB	stop		1	jb RB STOP stop		RB	0
														1	jb	stop		1	jb jb STOP stop		jb	1	0																		1	jb	stop		1	jb jb STOP stop		jb	1
														1	RB	STOP		1	RB RB stop STOP		jb	1	0																		1	RB	STOP		1	RB RB stop STOP		RB	0
														1	jb	STOP		1	RB jb stop STOP		jb	1	0																		1	jb	STOP		1	RB jb stop STOP		RB	0
										1	RB	stop																									1	RB	stop
														1	RB	stop		1	RB RB stop stop		RB	0	1																		1	RB	stop		1	RB RB stop stop		jb	1
														1	jb	stop		1	RB jb stop stop		RB	0	1																		1	jb	stop		1	RB jb stop stop		jb	1
														1	RB	STOP		1	jb RB stop STOP		jb	1	0																		1	RB	STOP		1	jb RB stop STOP		RB	0
														1	jb	STOP		1	jb jb stop STOP		jb	1	0																		1	jb	STOP		1	jb jb stop STOP		jb	1
										1	jb	stop																									1	jb	stop
														1	RB	stop		1	jb RB stop stop		RB	0	1																		1	RB	stop		1	jb RB stop stop		jb	1
														1	jb	stop		1	jb jb stop stop		jb	1	0																		1	jb	stop		1	jb jb stop stop		jb	1
																						13	3	13jb:3RB																									7
																					phenotype if																											phenotype if
																					dominant suppressor																											recessive suppressor
																						jb	RB																										jb
														1	RB	stop		1	RB RB STOP stop		jb	1	0																		1	RB	stop		1	RB RB STOP stop		RB	0
										1	RB	STOP																									1	RB	STOP
														1	jb	stop		1	RB jb STOP stop		jb	1	0																		1	jb	stop		1	RB jb STOP stop		RB	0
														1	RB	stop		1	jb RB STOP stop		jb	1	0																		1	RB	stop		1	jb RB STOP stop		RB	0
										1	jb	STOP																									1	jb	STOP
Maternal					Paternal									1	jb	stop		1	jb jb STOP stop		jb	1	0				Maternal					Paternal									1	jb	stop		1	jb jb STOP stop		jb	1
jb phenotype					RB phenotype																						RB phenotype					jb phenotype
RB	jb	STOP	stop		RB	jb	stop	stop						1	RB	stop		1	RB RB stop stop		RB	0	1				RB	jb	STOP	stop		RB	jb	stop	stop						1	RB	stop		1	RB RB stop stop		jb	1
										1	RB	stop																									1	RB	stop
														1	jb	stop		1	RB jb stop stop		RB	0	1																		1	jb	stop		1	RB jb stop stop		jb	1
														1	RB	stop		1	jb RB stop stop		RB	0	1																		1	RB	stop		1	jb RB stop stop		jb	1
										1	jb	stop																									1	jb	stop
														1	jb	stop		1	jb jb stop stop		jb	1	0																		1	jb	stop		1	jb jb stop stop		jb	1
																						5	3	5jb:3RB																									5
																					phenotype if																											phenotype if
																					dominant suppressor																											recessive suppressor
																						jb	RB																										jb
														1	RB	STOP		1	RB RB STOP STOP		jb	1	0																		1	RB	STOP		1	RB RB STOP STOP		RB	0
										1	RB	STOP																									1	RB	STOP
														1	jb	STOP		1	RB jb STOP STOP		jb	1	0																		1	jb	STOP		1	RB jb STOP STOP		RB	0
														1	RB	STOP		1	jb RB STOP STOP		jb	1	0																		1	RB	STOP		1	jb RB STOP STOP		RB	0
										1	jb	STOP																									1	jb	STOP
Maternal					Paternal									1	jb	STOP		1	jb jb STOP STOP		jb	1	0				Maternal					Paternal									1	jb	STOP		1	jb jb STOP STOP		RB	0
jb phenotype					jb phenotype																						RB phenotype					RB phenotype
RB	jb	STOP	stop		RB	jb	STOP	STOP						1	RB	STOP		1	RB RB stop STOP		jb	1	0				RB	jb	STOP	stop		RB	jb	STOP	STOP						1	RB	STOP		1	RB RB stop STOP		RB	0
										1	RB	stop																									1	RB	stop
														1	jb	STOP		1	RB jb stop STOP		jb	1	0																		1	jb	STOP		1	RB jb stop STOP		RB	0
														1	RB	STOP		1	jb RB stop STOP		jb	1	0																		1	RB	STOP		1	jb RB stop STOP		RB	0
										1	jb	stop																									1	jb	stop
														1	jb	STOP		1	jb jb stop STOP		jb	1	0																		1	jb	STOP		1	jb jb stop STOP		RB	0
																						8	0	8jb:0RB																									0
																					phenotype if																											phenotype if
																					dominant suppressor																											recessive suppressor
																						jb	RB																										jb
														1	RB	STOP		1	RB RB STOP STOP		jb	1	0																		1	RB	STOP		1	RB RB STOP STOP		RB	0
										1	RB	STOP																									1	RB	STOP
														1	RB	STOP		1	RB RB STOP STOP		jb	1	0																		1	RB	STOP		1	RB RB STOP STOP		RB	0
														1	RB	stop		1	jb RB STOP stop		jb	1	0																		1	RB	stop		1	jb RB STOP stop		RB	0
										1	jb	STOP																									1	jb	STOP
Maternal					Paternal									1	RB	stop		1	jb RB STOP stop		jb	1	0				Maternal					Paternal									1	RB	stop		1	jb RB STOP stop		RB	0
jb phenotype					jb phenotype																						RB phenotype					RB phenotype
RB	jb	STOP	stop		RB	RB	STOP	stop						1	RB	STOP		1	RB RB stop STOP		jb	1	0				RB	jb	STOP	stop		RB	RB	STOP	stop						1	RB	STOP		1	RB RB stop STOP		RB	0
										1	RB	stop																									1	RB	stop
														1	RB	STOP		1	RB RB stop STOP		jb	1	0																		1	RB	STOP		1	RB RB stop STOP		RB	0
														1	RB	stop		1	jb RB stop stop		RB	0	1																		1	RB	stop		1	jb RB stop stop		jb	1
										1	jb	stop																									1	jb	stop
														1	RB	stop		1	jb RB stop stop		RB	0	1																		1	RB	stop		1	jb RB stop stop		jb	1
																						6	2	6jb:2RB																									2
																					phenotype if																											phenotype if
																					dominant suppressor																											recessive suppressor
																						jb	RB																										jb
														1	jb	STOP		1	RB jb STOP STOP		jb	1	0																		1	jb	STOP		1	RB jb STOP STOP		RB	0
										1	RB	STOP																									1	RB	STOP
														1	jb	STOP		1	RB jb STOP STOP		jb	1	0																		1	jb	STOP		1	RB jb STOP STOP		RB	0
														1	jb	stop		1	jb jb STOP stop		jb	1	0																		1	jb	stop		1	jb jb STOP stop		jb	1
										1	jb	STOP																									1	jb	STOP
Maternal					Paternal									1	jb	stop		1	jb jb STOP stop		jb	1	0				Maternal					Paternal									1	jb	stop		1	jb jb STOP stop		jb	1
jb phenotype					jb phenotype																						RB phenotype					jb phenotype
RB	jb	STOP	stop		jb	jb	STOP	stop						1	jb	STOP		1	RB jb stop STOP		jb	1	0				RB	jb	STOP	stop		jb	jb	STOP	stop						1	jb	STOP		1	RB jb stop STOP		RB	0
										1	RB	stop																									1	RB	stop
														1	jb	STOP		1	RB jb stop STOP		jb	1	0																		1	jb	STOP		1	RB jb stop STOP		RB	0
														1	jb	stop		1	jb jb stop stop		jb	1	0																		1	jb	stop		1	jb jb stop stop		jb	1
										1	jb	stop																									1	jb	stop
														1	jb	stop		1	jb jb stop stop		jb	1	0																		1	jb	stop		1	jb jb stop stop		jb	1
																						8	0	8jb:0RB																									4
																					phenotype if																											phenotype if
																					dominant suppressor																											recessive suppressor
																						jb	RB																										jb
														1	RB	STOP		1	RB RB STOP STOP		jb	1	0																		1	RB	STOP		1	RB RB STOP STOP		RB	0
										1	RB	STOP																									1	RB	STOP
														1	RB	STOP		1	RB RB STOP STOP		jb	1	0																		1	RB	STOP		1	RB RB STOP STOP		RB	0
														1	RB	STOP		1	jb RB STOP STOP		jb	1	0																		1	RB	STOP		1	jb RB STOP STOP		RB	0
										1	jb	STOP																									1	jb	STOP
Maternal					Paternal									1	RB	STOP		1	jb RB STOP STOP		jb	1	0				Maternal					Paternal									1	RB	STOP		1	jb RB STOP STOP		RB	0
jb phenotype					jb phenotype																						RB phenotype					RB phenotype
RB	jb	STOP	stop		RB	RB	STOP	STOP						1	RB	STOP		1	RB RB stop STOP		jb	1	0				RB	jb	STOP	stop		RB	RB	STOP	STOP						1	RB	STOP		1	RB RB stop STOP		RB	0
										1	RB	stop																									1	RB	stop
														1	RB	STOP		1	RB RB stop STOP		jb	1	0																		1	RB	STOP		1	RB RB stop STOP		RB	0
														1	RB	STOP		1	jb RB stop STOP		jb	1	0																		1	RB	STOP		1	jb RB stop STOP		RB	0
										1	jb	stop																									1	jb	stop
														1	RB	STOP		1	jb RB stop STOP		jb	1	0																		1	RB	STOP		1	jb RB stop STOP		RB	0
																						8	0	8jb:0RB																									0
																					phenotype if																											phenotype if
																					dominant suppressor																											recessive suppressor
																						jb	RB																										jb
														1	RB	stop		1	RB RB STOP stop		jb	1	0																		1	RB	stop		1	RB RB STOP stop		RB	0
										1	RB	STOP																									1	RB	STOP
														1	RB	stop		1	RB RB STOP stop		jb	1	0																		1	RB	stop		1	RB RB STOP stop		RB	0
														1	RB	stop		1	jb RB STOP stop		jb	1	0																		1	RB	stop		1	jb RB STOP stop		RB	0
										1	jb	STOP																									1	jb	STOP
Maternal					Paternal									1	RB	stop		1	jb RB STOP stop		jb	1	0				Maternal					Paternal									1	RB	stop		1	jb RB STOP stop		RB	0
jb phenotype					RB phenotype																						RB phenotype					jb phenotype
RB	jb	STOP	stop		RB	RB	stop	stop						1	RB	stop		1	RB RB stop stop		RB	0	1				RB	jb	STOP	stop		RB	RB	stop	stop						1	RB	stop		1	RB RB stop stop		jb	1
										1	RB	stop																									1	RB	stop
														1	RB	stop		1	RB RB stop stop		RB	0	1																		1	RB	stop		1	RB RB stop stop		jb	1
														1	RB	stop		1	jb RB stop stop		RB	0	1																		1	RB	stop		1	jb RB stop stop		jb	1
										1	jb	stop																									1	jb	stop
														1	RB	stop		1	jb RB stop stop		RB	0	1																		1	RB	stop		1	jb RB stop stop		jb	1
																						4	4	4jb:4RB																									4
																					phenotype if																											phenotype if
																					dominant suppressor																											recessive suppressor
																						jb	RB																										jb
														1	jb	STOP		1	RB jb STOP STOP		jb	1	0																		1	jb	STOP		1	RB jb STOP STOP		RB	0
										1	RB	STOP																									1	RB	STOP
														1	jb	STOP		1	RB jb STOP STOP		jb	1	0																		1	jb	STOP		1	RB jb STOP STOP		RB	0
														1	jb	STOP		1	jb jb STOP STOP		jb	1	0																		1	jb	STOP		1	jb jb STOP STOP		jb	1
										1	jb	STOP																									1	jb	STOP
Maternal					Paternal									1	jb	STOP		1	jb jb STOP STOP		jb	1	0				Maternal					Paternal									1	jb	STOP		1	jb jb STOP STOP		jb	1
jb phenotype					jb phenotype																						RB phenotype					jb phenotype
RB	jb	STOP	stop		jb	jb	STOP	STOP						1	jb	STOP		1	RB jb stop STOP		jb	1	0				RB	jb	STOP	stop		jb	jb	STOP	STOP						1	jb	STOP		1	RB jb stop STOP		RB	0
										1	RB	stop																									1	RB	stop
														1	jb	STOP		1	RB jb stop STOP		jb	1	0																		1	jb	STOP		1	RB jb stop STOP		RB	0
														1	jb	STOP		1	jb jb stop STOP		jb	1	0																		1	jb	STOP		1	jb jb stop STOP		jb	1
										1	jb	stop																									1	jb	stop
														1	jb	STOP		1	jb jb stop STOP		jb	1	0																		1	jb	STOP		1	jb jb stop STOP		jb	1
																						8	0	8jb:0RB																									4
																					phenotype if																											phenotype if
																					dominant suppressor																											recessive suppressor
																						jb	RB																										jb
														1	jb	stop		1	RB jb STOP stop		jb	1	0																		1	jb	stop		1	RB jb STOP stop		RB	0
										1	RB	STOP																									1	RB	STOP
														1	jb	stop		1	RB jb STOP stop		jb	1	0																		1	jb	stop		1	RB jb STOP stop		RB	0
														1	jb	stop		1	jb jb STOP stop		jb	1	0																		1	jb	stop		1	jb jb STOP stop		jb	1
										1	jb	STOP																									1	jb	STOP
Maternal					Paternal									1	jb	stop		1	jb jb STOP stop		jb	1	0				Maternal					Paternal									1	jb	stop		1	jb jb STOP stop		jb	1
jb phenotype					jb phenotype																						RB phenotype					jb phenotype
RB	jb	STOP	stop		jb	jb	stop	stop						1	jb	stop		1	RB jb stop stop		RB	0	1				RB	jb	STOP	stop		jb	jb	stop	stop						1	jb	stop		1	RB jb stop stop		jb	1
										1	RB	stop																									1	RB	stop
														1	jb	stop		1	RB jb stop stop		RB	0	1																		1	jb	stop		1	RB jb stop stop		jb	1
														1	jb	stop		1	jb jb stop stop		jb	1	0																		1	jb	stop		1	jb jb stop stop		jb	1
										1	jb	stop																									1	jb	stop
														1	jb	stop		1	jb jb stop stop		jb	1	0																		1	jb	stop		1	jb jb stop stop		jb	1
																						6	2	6jb:2RB																									6
																					phenotype if																											phenotype if
																					dominant suppressor																											recessive suppressor
																						jb	RB																										jb
														1	RB	STOP		1	RB RB STOP STOP		jb	1	0																		1	RB	STOP		1	RB RB STOP STOP		RB	0
														1	jb	STOP		1	RB jb STOP STOP		jb	1	0																		1	jb	STOP		1	RB jb STOP STOP		RB	0
										1	RB	STOP																									1	RB	STOP
														1	RB	stop		1	RB RB STOP stop		jb	1	0																		1	RB	stop		1	RB RB STOP stop		RB	0
														1	jb	stop		1	RB jb STOP stop		jb	1	0																		1	jb	stop		1	RB jb STOP stop		RB	0
														1	RB	STOP		1	jb RB STOP STOP		jb	1	0																		1	RB	STOP		1	jb RB STOP STOP		RB	0
Maternal					Paternal									1	jb	STOP		1	jb jb STOP STOP		jb	1	0				Maternal					Paternal									1	jb	STOP		1	jb jb STOP STOP		jb	1
jb phenotype					jb phenotype					1	jb	STOP															RB phenotype					RB phenotype					1	jb	STOP
RB	jb	STOP	STOP		RB	jb	STOP	stop						1	RB	stop		1	jb RB STOP stop		jb	1	0				RB	jb	STOP	STOP		RB	jb	STOP	stop						1	RB	stop		1	jb RB STOP stop		RB	0
														1	jb	stop		1	jb jb STOP stop		jb	1	0																		1	jb	stop		1	jb jb STOP stop		jb	1
														1	RB	STOP		1	RB RB STOP STOP		jb	1	0																		1	RB	STOP		1	RB RB stop STOP		RB	0
														1	jb	STOP		1	RB jb STOP STOP		jb	1	0																		1	jb	STOP		1	RB jb stop STOP		RB	0
										1	RB	STOP																									1	RB	stop
														1	RB	stop		1	RB RB STOP stop		jb	1	0																		1	RB	stop		1	RB RB stop stop		jb	1
														1	jb	stop		1	RB jb STOP stop		jb	1	0																		1	jb	stop		1	RB jb stop stop		jb	1
														1	RB	STOP		1	jb RB STOP STOP		jb	1	0																		1	RB	STOP		1	jb RB stop STOP		RB	0
														1	jb	STOP		1	jb jb STOP STOP		jb	1	0																		1	jb	STOP		1	jb jb stop STOP		jb	1
										1	jb	STOP																									1	jb	stop
														1	RB	stop		1	jb RB STOP stop		jb	1	0																		1	RB	stop		1	jb RB stop stop		jb	1
														1	jb	stop		1	jb jb STOP stop		jb	1	0																		1	jb	stop		1	jb jb stop stop		jb	1
																						16	0	16jb:0RB																									7
																					phenotype if																											phenotype if
																					dominant suppressor																											recessive suppressor
																						jb	RB																										jb
														1	RB	stop		1	RB RB STOP stop		jb	1	0																		1	RB	stop		1	RB RB STOP stop		RB	0
										1	RB	STOP																									1	RB	STOP
														1	jb	stop		1	RB jb STOP stop		jb	1	0																		1	jb	stop		1	RB jb STOP stop		RB	0
														1	RB	stop		1	jb RB STOP stop		jb	1	0																		1	RB	stop		1	jb RB STOP stop		RB	0
										1	jb	STOP																									1	jb	STOP
Maternal					Paternal									1	jb	stop		1	jb jb STOP stop		jb	1	0				Maternal					Paternal									1	jb	stop		1	jb jb STOP stop		jb	1
jb phenotype					RB phenotype																						RB phenotype					jb phenotype
RB	jb	STOP	STOP		RB	jb	stop	stop						1	RB	stop		1	RB RB STOP stop		jb	1	0				RB	jb	STOP	STOP		RB	jb	stop	stop						1	RB	stop		1	RB RB STOP stop		RB	0
										1	RB	STOP																									1	RB	STOP
														1	jb	stop		1	RB jb STOP stop		jb	1	0																		1	jb	stop		1	RB jb STOP stop		RB	0
														1	RB	stop		1	jb RB STOP stop		jb	1	0																		1	RB	stop		1	jb RB STOP stop		RB	0
										1	jb	STOP																									1	jb	STOP
														1	jb	stop		1	jb jb STOP stop		jb	1	0																		1	jb	stop		1	jb jb STOP stop		jb	1
																						8	0	8jb:0RB																									2
																					phenotype if																											phenotype if
																					dominant suppressor																											recessive suppressor
																						jb	RB																										jb
														1	RB	STOP		1	RB RB STOP STOP		jb	1	0																		1	RB	STOP		1	RB RB STOP STOP		RB	0
										1	RB	STOP																									1	RB	STOP
														1	jb	STOP		1	RB jb STOP STOP		jb	1	0																		1	jb	STOP		1	RB jb STOP STOP		RB	0
														1	RB	STOP		1	jb RB STOP STOP		jb	1	0																		1	RB	STOP		1	jb RB STOP STOP		RB	0
										1	jb	STOP																									1	jb	STOP
Maternal					Paternal									1	jb	STOP		1	jb jb STOP STOP		jb	1	0				Maternal					Paternal									1	jb	STOP		1	jb jb STOP STOP		jb	1
jb phenotype					jb phenotype																						RB phenotype					RB phenotype
RB	jb	STOP	STOP		RB	jb	STOP	STOP						1	RB	STOP		1	RB RB STOP STOP		jb	1	0				RB	jb	STOP	STOP		RB	jb	STOP	STOP						1	RB	STOP		1	RB RB STOP STOP		RB	0
										1	RB	STOP																									1	RB	STOP
														1	jb	STOP		1	RB jb STOP STOP		jb	1	0																		1	jb	STOP		1	RB jb STOP STOP		RB	0
														1	RB	STOP		1	jb RB STOP STOP		jb	1	0																		1	RB	STOP		1	jb RB STOP STOP		RB	0
										1	jb	STOP																									1	jb	STOP
														1	jb	STOP		1	jb jb STOP STOP		jb	1	0																		1	jb	STOP		1	jb jb STOP STOP		jb	1
																						8	0	8jb:0RB																									2
																					phenotype if																											phenotype if
																					dominant suppressor																											recessive suppressor
																						jb	RB																										jb
														1	RB	STOP		1	RB RB STOP STOP		jb	1	0																		1	RB	STOP		1	RB RB STOP STOP		RB	0
										1	RB	STOP																									1	RB	STOP
														1	RB	STOP		1	RB RB STOP STOP		jb	1	0																		1	RB	STOP		1	RB RB STOP STOP		RB	0
														1	RB	stop		1	jb RB STOP stop		jb	1	0																		1	RB	stop		1	jb RB STOP stop		RB	0
										1	jb	STOP																									1	jb	STOP
Maternal					Paternal									1	RB	stop		1	jb RB STOP stop		jb	1	0				Maternal					Paternal									1	RB	stop		1	jb RB STOP stop		RB	0
jb phenotype					jb phenotype																						RB phenotype					RB phenotype
RB	jb	STOP	STOP		RB	RB	STOP	stop						1	RB	STOP		1	RB RB STOP STOP		jb	1	0				RB	jb	STOP	STOP		RB	RB	STOP	stop						1	RB	STOP		1	RB RB STOP STOP		RB	0
										1	RB	STOP																									1	RB	STOP
														1	RB	STOP		1	RB RB STOP STOP		jb	1	0																		1	RB	STOP		1	RB RB STOP STOP		RB	0
														1	RB	stop		1	jb RB STOP stop		jb	1	0																		1	RB	stop		1	jb RB STOP stop		RB	0
										1	jb	STOP																									1	jb	STOP
														1	RB	stop		1	jb RB STOP stop		jb	1	0																		1	RB	stop		1	jb RB STOP stop		RB	0
																						8	0	8jb:0RB																									0
																					phenotype if																											phenotype if
																					dominant suppressor																											recessive suppressor
																						jb	RB																										jb
														1	jb	STOP		1	RB jb STOP STOP		jb	1	0																		1	jb	STOP		1	RB jb STOP STOP		RB	0
										1	RB	STOP																									1	RB	STOP
														1	jb	STOP		1	RB jb STOP STOP		jb	1	0																		1	jb	STOP		1	RB jb STOP STOP		RB	0
														1	jb	stop		1	jb jb STOP stop		jb	1	0																		1	jb	stop		1	jb jb STOP stop		jb	1
										1	jb	STOP																									1	jb	STOP
Maternal					Paternal									1	jb	stop		1	jb jb STOP stop		jb	1	0				Maternal					Paternal									1	jb	stop		1	jb jb STOP stop		jb	1
jb phenotype					jb phenotype																						RB phenotype					jb phenotype
RB	jb	STOP	STOP		jb	jb	STOP	stop						1	jb	STOP		1	RB jb STOP STOP		jb	1	0				RB	jb	STOP	STOP		jb	jb	STOP	stop						1	jb	STOP		1	RB jb STOP STOP		RB	0
										1	RB	STOP																									1	RB	STOP
														1	jb	STOP		1	RB jb STOP STOP		jb	1	0																		1	jb	STOP		1	RB jb STOP STOP		RB	0
														1	jb	stop		1	jb jb STOP stop		jb	1	0																		1	jb	stop		1	jb jb STOP stop		jb	1
										1	jb	STOP																									1	jb	STOP
														1	jb	stop		1	jb jb STOP stop		jb	1	0																		1	jb	stop		1	jb jb STOP stop		jb	1
																						8	0	8jb:0RB																									4
																					phenotype if																											phenotype if
																					dominant suppressor																											recessive suppressor
																						jb	RB																										jb
														1	RB	STOP		1	RB RB STOP STOP		jb	1	0																		1	RB	STOP		1	RB RB STOP STOP		RB	0
										1	RB	STOP																									1	RB	STOP
														1	RB	STOP		1	RB RB STOP STOP		jb	1	0																		1	RB	STOP		1	RB RB STOP STOP		RB	0
														1	RB	STOP		1	jb RB STOP STOP		jb	1	0																		1	RB	STOP		1	jb RB STOP STOP		RB	0
										1	jb	STOP																									1	jb	STOP
Maternal					Paternal									1	RB	STOP		1	jb RB STOP STOP		jb	1	0				Maternal					Paternal									1	RB	STOP		1	jb RB STOP STOP		RB	0
jb phenotype					jb phenotype																						RB phenotype					RB phenotype
RB	jb	STOP	STOP		RB	RB	STOP	STOP						1	RB	STOP		1	RB RB STOP STOP		jb	1	0				RB	jb	STOP	STOP		RB	RB	STOP	STOP						1	RB	STOP		1	RB RB STOP STOP		RB	0
										1	RB	STOP																									1	RB	STOP
														1	RB	STOP		1	RB RB STOP STOP		jb	1	0																		1	RB	STOP		1	RB RB STOP STOP		RB	0
														1	RB	STOP		1	jb RB STOP STOP		jb	1	0																		1	RB	STOP		1	jb RB STOP STOP		RB	0
										1	jb	STOP																									1	jb	STOP
														1	RB	STOP		1	jb RB STOP STOP		jb	1	0																		1	RB	STOP		1	jb RB STOP STOP		RB	0
																						8	0	8jb:0RB																									0
																					phenotype if																											phenotype if
																					dominant suppressor																											recessive suppressor
																						jb	RB																										jb
														1	RB	stop		1	RB RB STOP stop		jb	1	0																		1	RB	stop		1	RB RB STOP stop		RB	0
										1	RB	STOP																									1	RB	STOP
														1	RB	stop		1	RB RB STOP stop		jb	1	0																		1	RB	stop		1	RB RB STOP stop		RB	0
														1	RB	stop		1	jb RB STOP stop		jb	1	0																		1	RB	stop		1	jb RB STOP stop		RB	0
										1	jb	STOP																									1	jb	STOP
Maternal					Paternal									1	RB	stop		1	jb RB STOP stop		jb	1	0				Maternal					Paternal									1	RB	stop		1	jb RB STOP stop		RB	0
jb phenotype					RB phenotype																						RB phenotype					jb phenotype
RB	jb	STOP	STOP		RB	RB	stop	stop						1	RB	stop		1	RB RB STOP stop		jb	1	0				RB	jb	STOP	STOP		RB	RB	stop	stop						1	RB	stop		1	RB RB STOP stop		RB	0
										1	RB	STOP																									1	RB	STOP
														1	RB	stop		1	RB RB STOP stop		jb	1	0																		1	RB	stop		1	RB RB STOP stop		RB	0
														1	RB	stop		1	jb RB STOP stop		jb	1	0																		1	RB	stop		1	jb RB STOP stop		RB	0
										1	jb	STOP																									1	jb	STOP
														1	RB	stop		1	jb RB STOP stop		jb	1	0																		1	RB	stop		1	jb RB STOP stop		RB	0
																						8	0	8jb:0RB																									0
																					phenotype if																											phenotype if
																					dominant suppressor																											recessive suppressor
																						jb	RB																										jb
														1	jb	STOP		1	RB jb STOP STOP		jb	1	0																		1	jb	STOP		1	RB jb STOP STOP		RB	0
										1	RB	STOP																									1	RB	STOP
														1	jb	STOP		1	RB jb STOP STOP		jb	1	0																		1	jb	STOP		1	RB jb STOP STOP		RB	0
														1	jb	STOP		1	jb jb STOP STOP		jb	1	0																		1	jb	STOP		1	jb jb STOP STOP		jb	1
										1	jb	STOP																									1	jb	STOP
Maternal					Paternal									1	jb	STOP		1	jb jb STOP STOP		jb	1	0				Maternal					Paternal									1	jb	STOP		1	jb jb STOP STOP		jb	1
jb phenotype					jb phenotype																						RB phenotype					jb phenotype
RB	jb	STOP	STOP		jb	jb	STOP	STOP						1	jb	STOP		1	RB jb STOP STOP		jb	1	0				RB	jb	STOP	STOP		jb	jb	STOP	STOP						1	jb	STOP		1	RB jb STOP STOP		RB	0
										1	RB	STOP																									1	RB	STOP
														1	jb	STOP		1	RB jb STOP STOP		jb	1	0																		1	jb	STOP		1	RB jb STOP STOP		RB	0
														1	jb	STOP		1	jb jb STOP STOP		jb	1	0																		1	jb	STOP		1	jb jb STOP STOP		jb	1
										1	jb	STOP																									1	jb	STOP
														1	jb	STOP		1	jb jb STOP STOP		jb	1	0																		1	jb	STOP		1	jb jb STOP STOP		jb	1
																						8	0	8jb:0RB																									4
																					phenotype if																											phenotype if
																					dominant suppressor																											recessive suppressor
																						jb	RB																										jb
														1	jb	stop		1	RB jb STOP stop		jb	1	0																		1	jb	stop		1	RB jb STOP stop		RB	0
										1	RB	STOP																									1	RB	STOP
														1	jb	stop		1	RB jb STOP stop		jb	1	0																		1	jb	stop		1	RB jb STOP stop		RB	0
														1	jb	stop		1	jb jb STOP stop		jb	1	0																		1	jb	stop		1	jb jb STOP stop		jb	1
										1	jb	STOP																									1	jb	STOP
Maternal					Paternal									1	jb	stop		1	jb jb STOP stop		jb	1	0				Maternal					Paternal									1	jb	stop		1	jb jb STOP stop		jb	1
jb phenotype					jb phenotype																						RB phenotype					jb phenotype
RB	jb	STOP	STOP		jb	jb	stop	stop						1	jb	stop		1	RB jb STOP stop		jb	1	0				RB	jb	STOP	STOP		jb	jb	stop	stop						1	jb	stop		1	RB jb STOP stop		RB	0
										1	RB	STOP																									1	RB	STOP
														1	jb	stop		1	RB jb STOP stop		jb	1	0																		1	jb	stop		1	RB jb STOP stop		RB	0
														1	jb	stop		1	jb jb STOP stop		jb	1	0																		1	jb	stop		1	jb jb STOP stop		jb	1
										1	jb	STOP																									1	jb	STOP
														1	jb	stop		1	jb jb STOP stop		jb	1	0																		1	jb	stop		1	jb jb STOP stop		jb	1
																						8	0	8jb:0RB																									4
																					phenotype if																											phenotype if
																					dominant suppressor																											recessive suppressor
																						jb	RB																										jb
														1	RB	STOP		1	RB RB stop STOP		jb	1	0																		1	RB	STOP		1	RB RB STOP STOP		RB	0
														1	jb	STOP		1	RB jb stop STOP		jb	1	0																		1	jb	STOP		1	RB jb STOP STOP		RB	0
										1	RB	stop																									1	RB	STOP
														1	RB	stop		1	RB RB stop stop		RB	0	1																		1	RB	stop		1	RB RB STOP stop		RB	0
														1	jb	stop		1	RB jb stop stop		RB	0	1																		1	jb	stop		1	RB jb STOP stop		RB	0
														1	RB	STOP		1	jb RB stop STOP		jb	1	0																		1	RB	STOP		1	jb RB STOP STOP		RB	0
Maternal					Paternal									1	jb	STOP		1	jb jb stop STOP		jb	1	0				Maternal					Paternal									1	jb	STOP		1	jb jb STOP STOP		jb	1
RB phenotype					jb phenotype					1	jb	stop															jb phenotype					RB phenotype					1	jb	STOP
RB	jb	stop	stop		RB	jb	STOP	stop						1	RB	stop		1	jb RB stop stop		RB	0	1				RB	jb	stop	stop		RB	jb	STOP	stop						1	RB	stop		1	jb RB STOP stop		RB	0
														1	jb	stop		1	jb jb stop stop		jb	1	0																		1	jb	stop		1	jb jb STOP stop		jb	1
														1	RB	STOP		1	RB RB stop STOP		jb	1	0																		1	RB	STOP		1	RB RB stop STOP		RB	0
														1	jb	STOP		1	RB jb stop STOP		jb	1	0																		1	jb	STOP		1	RB jb stop STOP		RB	0
										1	RB	stop																									1	RB	stop
														1	RB	stop		1	RB RB stop stop		RB	0	1																		1	RB	stop		1	RB RB stop stop		RB	0
														1	jb	stop		1	RB jb stop stop		RB	0	1																		1	jb	stop		1	RB jb stop stop		RB	0
														1	RB	STOP		1	jb RB stop STOP		jb	1	0																		1	RB	STOP		1	jb RB stop STOP		RB	0
														1	jb	STOP		1	jb jb stop STOP		jb	1	0																		1	jb	STOP		1	jb jb stop STOP		jb	1
										1	jb	stop																									1	jb	stop
														1	RB	stop		1	jb RB stop stop		RB	0	1																		1	RB	stop		1	jb RB stop stop		RB	0
														1	jb	stop		1	jb jb stop stop		jb	1	0																		1	jb	stop		1	jb jb stop stop		jb	1
																						10	6	10jb:6RB																									4
																					phenotype if																											phenotype if
																					dominant suppressor																											recessive suppressor
																						jb	RB																										jb
														1	RB	stop		1	RB RB stop stop		RB	0	1																		1	RB	stop		1	RB RB stop stop		jb	1
										1	RB	stop																									1	RB	stop
														1	jb	stop		1	RB jb stop stop		RB	0	1																		1	jb	stop		1	RB jb stop stop		jb	1
														1	RB	stop		1	jb RB stop stop		RB	0	1																		1	RB	stop		1	jb RB stop stop		jb	1
										1	jb	stop																									1	jb	stop
Maternal					Paternal									1	jb	stop		1	jb jb stop stop		jb	1	0				Maternal					Paternal									1	jb	stop		1	jb jb stop stop		jb	1
RB phenotype					RB phenotype																						jb phenotype					jb phenotype
RB	jb	stop	stop		RB	jb	stop	stop						1	RB	stop		1	RB RB stop stop		RB	0	1				RB	jb	stop	stop		RB	jb	stop	stop						1	RB	stop		1	RB RB stop stop		jb	1
										1	RB	stop																									1	RB	stop
														1	jb	stop		1	RB jb stop stop		RB	0	1																		1	jb	stop		1	RB jb stop stop		jb	1
														1	RB	stop		1	jb RB stop stop		RB	0	1																		1	RB	stop		1	jb RB stop stop		jb	1
										1	jb	stop																									1	jb	stop
														1	jb	stop		1	jb jb stop stop		jb	1	0																		1	jb	stop		1	jb jb stop stop		jb	1
																						2	6	2jb:6RB																									8
																					phenotype if																											phenotype if
																					dominant suppressor																											recessive suppressor
																						jb	RB																										jb
														1	RB	STOP		1	RB RB stop STOP		jb	1	0																		1	RB	STOP		1	RB RB stop STOP		RB	0
										1	RB	stop																									1	RB	stop
														1	jb	STOP		1	RB jb stop STOP		jb	1	0																		1	jb	STOP		1	RB jb stop STOP		RB	0
														1	RB	STOP		1	jb RB stop STOP		jb	1	0																		1	RB	STOP		1	jb RB stop STOP		RB	0
										1	jb	stop																									1	jb	stop
Maternal					Paternal									1	jb	STOP		1	jb jb stop STOP		jb	1	0				Maternal					Paternal									1	jb	STOP		1	jb jb stop STOP		jb	1
RB phenotype					jb phenotype																						jb phenotype					RB phenotype
RB	jb	stop	stop		RB	jb	STOP	STOP						1	RB	STOP		1	RB RB stop STOP		jb	1	0				RB	jb	stop	stop		RB	jb	STOP	STOP						1	RB	STOP		1	RB RB stop STOP		RB	0
										1	RB	stop																									1	RB	stop
														1	jb	STOP		1	RB jb stop STOP		jb	1	0																		1	jb	STOP		1	RB jb stop STOP		RB	0
														1	RB	STOP		1	jb RB stop STOP		jb	1	0																		1	RB	STOP		1	jb RB stop STOP		RB	0
										1	jb	stop																									1	jb	stop
														1	jb	STOP		1	jb jb stop STOP		jb	1	0																		1	jb	STOP		1	jb jb stop STOP		jb	1
																						8	0	8jb:0RB																									2
																					phenotype if																											phenotype if
																					dominant suppressor																											recessive suppressor
																						jb	RB																										jb
														1	RB	STOP		1	RB RB stop STOP		jb	1	0																		1	RB	STOP		1	RB RB stop STOP		RB	0
										1	RB	stop																									1	RB	stop
														1	RB	STOP		1	RB RB stop STOP		jb	1	0																		1	RB	STOP		1	RB RB stop STOP		RB	0
														1	RB	stop		1	jb RB stop stop		RB	0	1																		1	RB	stop		1	jb RB stop stop		jb	1
										1	jb	stop																									1	jb	stop
Maternal					Paternal									1	RB	stop		1	jb RB stop stop		RB	0	1				Maternal					Paternal									1	RB	stop		1	jb RB stop stop		jb	1
RB phenotype					jb phenotype																						jb phenotype					RB phenotype
RB	jb	stop	stop		RB	RB	STOP	stop						1	RB	STOP		1	RB RB stop STOP		jb	1	0				RB	jb	stop	stop		RB	RB	STOP	stop						1	RB	STOP		1	RB RB stop STOP		RB	0
										1	RB	stop																									1	RB	stop
														1	RB	STOP		1	RB RB stop STOP		jb	1	0																		1	RB	STOP		1	RB RB stop STOP		RB	0
														1	RB	stop		1	jb RB stop stop		RB	0	1																		1	RB	stop		1	jb RB stop stop		jb	1
										1	jb	stop																									1	jb	stop
														1	RB	stop		1	jb RB stop stop		RB	0	1																		1	RB	stop		1	jb RB stop stop		jb	1
																						4	4	4jb:4RB																									4
																					phenotype if																											phenotype if
																					dominant suppressor																											recessive suppressor
																						jb	RB																										jb
														1	jb	STOP		1	RB jb stop STOP		jb	1	0																		1	jb	STOP		1	RB jb stop STOP		RB	0
										1	RB	stop																									1	RB	stop
														1	jb	STOP		1	RB jb stop STOP		jb	1	0																		1	jb	STOP		1	RB jb stop STOP		RB	0
														1	jb	stop		1	jb jb stop stop		jb	1	0																		1	jb	stop		1	jb jb stop stop		jb	1
										1	jb	stop																									1	jb	stop
Maternal					Paternal									1	jb	stop		1	jb jb stop stop		jb	1	0				Maternal					Paternal									1	jb	stop		1	jb jb stop stop		jb	1
RB phenotype					jb phenotype																						jb phenotype					jb phenotype
RB	jb	stop	stop		jb	jb	STOP	stop						1	jb	STOP		1	RB jb stop STOP		jb	1	0				RB	jb	stop	stop		jb	jb	STOP	stop						1	jb	STOP		1	RB jb stop STOP		RB	0
										1	RB	stop																									1	RB	stop
														1	jb	STOP		1	RB jb stop STOP		jb	1	0																		1	jb	STOP		1	RB jb stop STOP		RB	0
														1	jb	stop		1	jb jb stop stop		jb	1	0																		1	jb	stop		1	jb jb stop stop		jb	1
										1	jb	stop																									1	jb	stop
														1	jb	stop		1	jb jb stop stop		jb	1	0																		1	jb	stop		1	jb jb stop stop		jb	1
																						8	0	8jb:0RB																									4
																					phenotype if																											phenotype if
																					dominant suppressor																											recessive suppressor
																						jb	RB																										jb
														1	RB	STOP		1	RB RB stop STOP		jb	1	0																		1	RB	STOP		1	RB RB stop STOP		RB	0
										1	RB	stop																									1	RB	stop
														1	RB	STOP		1	RB RB stop STOP		jb	1	0																		1	RB	STOP		1	RB RB stop STOP		RB	0
														1	RB	STOP		1	jb RB stop STOP		jb	1	0																		1	RB	STOP		1	jb RB stop STOP		RB	0
										1	jb	stop																									1	jb	stop
Maternal					Paternal									1	RB	STOP		1	jb RB stop STOP		jb	1	0				Maternal					Paternal									1	RB	STOP		1	jb RB stop STOP		RB	0
RB phenotype					jb phenotype																						jb phenotype					RB phenotype
RB	jb	stop	stop		RB	RB	STOP	STOP						1	RB	STOP		1	RB RB stop STOP		jb	1	0				RB	jb	stop	stop		RB	RB	STOP	STOP						1	RB	STOP		1	RB RB stop STOP		RB	0
										1	RB	stop																									1	RB	stop
														1	RB	STOP		1	RB RB stop STOP		jb	1	0																		1	RB	STOP		1	RB RB stop STOP		RB	0
														1	RB	STOP		1	jb RB stop STOP		jb	1	0																		1	RB	STOP		1	jb RB stop STOP		RB	0
										1	jb	stop																									1	jb	stop
														1	RB	STOP		1	jb RB stop STOP		jb	1	0																		1	RB	STOP		1	jb RB stop STOP		RB	0
																						8	0	8jb:0RB																									0
																					phenotype if																											phenotype if
																					dominant suppressor																											recessive suppressor
																						jb	RB																										jb
														1	RB	stop		1	RB RB stop stop		RB	0	1																		1	RB	stop		1	RB RB stop stop		jb	1
										1	RB	stop																									1	RB	stop
														1	RB	stop		1	RB RB stop stop		RB	0	1																		1	RB	stop		1	RB RB stop stop		jb	1
														1	RB	stop		1	jb RB stop stop		RB	0	1																		1	RB	stop		1	jb RB stop stop		jb	1
										1	jb	stop																									1	jb	stop
Maternal					Paternal									1	RB	stop		1	jb RB stop stop		RB	0	1				Maternal					Paternal									1	RB	stop		1	jb RB stop stop		jb	1
RB phenotype					RB phenotype																						jb phenotype					jb phenotype
RB	jb	stop	stop		RB	RB	stop	stop						1	RB	stop		1	RB RB stop stop		RB	0	1				RB	jb	stop	stop		RB	RB	stop	stop						1	RB	stop		1	RB RB stop stop		jb	1
										1	RB	stop																									1	RB	stop
														1	RB	stop		1	RB RB stop stop		RB	0	1																		1	RB	stop		1	RB RB stop stop		jb	1
														1	RB	stop		1	jb RB stop stop		RB	0	1																		1	RB	stop		1	jb RB stop stop		jb	1
										1	jb	stop																									1	jb	stop
														1	RB	stop		1	jb RB stop stop		RB	0	1																		1	RB	stop		1	jb RB stop stop		jb	1
																						0	8	0jb:8RB																									8
																					phenotype if																											phenotype if
																					dominant suppressor																											recessive suppressor
																						jb	RB																										jb
														1	jb	STOP		1	RB jb stop STOP		jb	1	0																		1	jb	STOP		1	RB jb stop STOP		RB	0
										1	RB	stop																									1	RB	stop
														1	jb	STOP		1	RB jb stop STOP		jb	1	0																		1	jb	STOP		1	RB jb stop STOP		RB	0
														1	jb	STOP		1	jb jb stop STOP		jb	1	0																		1	jb	STOP		1	jb jb stop STOP		jb	1
										1	jb	stop																									1	jb	stop
Maternal					Paternal									1	jb	STOP		1	jb jb stop STOP		jb	1	0				Maternal					Paternal									1	jb	STOP		1	jb jb stop STOP		jb	1
RB phenotype					jb phenotype																						jb phenotype					jb phenotype
RB	jb	stop	stop		jb	jb	STOP	STOP						1	jb	STOP		1	RB jb stop STOP		jb	1	0				RB	jb	stop	stop		jb	jb	STOP	STOP						1	jb	STOP		1	RB jb stop STOP		RB	0
										1	RB	stop																									1	RB	stop
														1	jb	STOP		1	RB jb stop STOP		jb	1	0																		1	jb	STOP		1	RB jb stop STOP		RB	0
														1	jb	STOP		1	jb jb stop STOP		jb	1	0																		1	jb	STOP		1	jb jb stop STOP		jb	1
										1	jb	stop																									1	jb	stop
														1	jb	STOP		1	jb jb stop STOP		jb	1	0																		1	jb	STOP		1	jb jb stop STOP		jb	1
																						8	0	8jb:0RB																									4
																					phenotype if																											phenotype if
																					dominant suppressor																											recessive suppressor
																						jb	RB																										jb
														1	jb	stop		1	RB jb stop stop		RB	0	1																		1	jb	stop		1	RB jb stop stop		jb	1
										1	RB	stop																									1	RB	stop
														1	jb	stop		1	RB jb stop stop		RB	0	1																		1	jb	stop		1	RB jb stop stop		jb	1
														1	jb	stop		1	jb jb stop stop		jb	1	0																		1	jb	stop		1	jb jb stop stop		jb	1
										1	jb	stop																									1	jb	stop
Maternal					Paternal									1	jb	stop		1	jb jb stop stop		jb	1	0				Maternal					Paternal									1	jb	stop		1	jb jb stop stop		jb	1
RB phenotype					jb phenotype																						jb phenotype					jb phenotype
RB	jb	stop	stop		jb	jb	stop	stop						1	jb	stop		1	RB jb stop stop		RB	0	1				RB	jb	stop	stop		jb	jb	stop	stop						1	jb	stop		1	RB jb stop stop		jb	1
										1	RB	stop																									1	RB	stop
														1	jb	stop		1	RB jb stop stop		RB	0	1																		1	jb	stop		1	RB jb stop stop		jb	1
														1	jb	stop		1	jb jb stop stop		jb	1	0																		1	jb	stop		1	jb jb stop stop		jb	1
										1	jb	stop																									1	jb	stop
														1	jb	stop		1	jb jb stop stop		jb	1	0																		1	jb	stop		1	jb jb stop stop		jb	1
																						4	4	4jb:4RB																									8
																					phenotype if																											phenotype if
																					dominant suppressor																											recessive suppressor
																						jb	RB																										jb
														1	RB	STOP		1	RB RB STOP STOP		jb	1	0																		1	RB	STOP		1	RB RB STOP STOP		RB	0
														1	jb	STOP		1	RB jb STOP STOP		jb	1	0																		1	jb	STOP		1	RB jb STOP STOP		RB	0
										1	RB	STOP																									1	RB	STOP
														1	RB	stop		1	RB RB STOP stop		jb	1	0																		1	RB	stop		1	RB RB STOP stop		RB	0
														1	jb	stop		1	RB jb STOP stop		jb	1	0																		1	jb	stop		1	RB jb STOP stop		RB	0
														1	RB	STOP		1	RB RB STOP STOP		jb	1	0																		1	RB	STOP		1	jb RB STOP STOP		RB	0
Maternal					Paternal									1	jb	STOP		1	RB jb STOP STOP		jb	1	0				Maternal					Paternal									1	jb	STOP		1	jb jb STOP STOP		jb	1
jb phenotype					jb phenotype					1	RB	STOP															RB phenotype					RB phenotype					1	jb	STOP
RB	RB	STOP	stop		RB	jb	STOP	stop						1	RB	stop		1	RB RB STOP stop		jb	1	0				RB	RB	STOP	stop		RB	jb	STOP	stop						1	RB	stop		1	jb RB STOP stop		RB	0
														1	jb	stop		1	RB jb STOP stop		jb	1	0																		1	jb	stop		1	jb jb STOP stop		jb	1
														1	RB	STOP		1	RB RB stop STOP		jb	1	0																		1	RB	STOP		1	RB RB stop STOP		RB	0
														1	jb	STOP		1	RB jb stop STOP		jb	1	0																		1	jb	STOP		1	RB jb stop STOP		RB	0
										1	RB	stop																									1	RB	stop
														1	RB	stop		1	RB RB stop stop		RB	0	1																		1	RB	stop		1	RB RB stop stop		jb	1
														1	jb	stop		1	RB jb stop stop		RB	0	1																		1	jb	stop		1	RB jb stop stop		jb	1
														1	RB	STOP		1	RB RB stop STOP		jb	1	0																		1	RB	STOP		1	jb RB stop STOP		RB	0
														1	jb	STOP		1	RB jb stop STOP		jb	1	0																		1	jb	STOP		1	jb jb stop STOP		jb	1
										1	RB	stop																									1	jb	stop
														1	RB	stop		1	RB RB stop stop		RB	0	1																		1	RB	stop		1	jb RB stop stop		jb	1
														1	jb	stop		1	RB jb stop stop		RB	0	1																		1	jb	stop		1	jb jb stop stop		jb	1
																						12	4	12jb:4RB																									7
																					phenotype if																											phenotype if
																					dominant suppressor																											recessive suppressor
																						jb	RB																										jb
														1	RB	stop		1	RB RB STOP stop		jb	1	0																		1	RB	stop		1	RB RB STOP stop		RB	0
										1	RB	STOP																									1	RB	STOP
														1	jb	stop		1	RB jb STOP stop		jb	1	0																		1	jb	stop		1	RB jb STOP stop		RB	0
														1	RB	stop		1	RB RB STOP stop		jb	1	0																		1	RB	stop		1	RB RB STOP stop		RB	0
										1	RB	STOP																									1	RB	STOP
Maternal					Paternal									1	jb	stop		1	RB jb STOP stop		jb	1	0				Maternal					Paternal									1	jb	stop		1	RB jb STOP stop		RB	0
jb phenotype					RB phenotype																						RB phenotype					jb phenotype
RB	RB	STOP	stop		RB	jb	stop	stop						1	RB	stop		1	RB RB stop stop		RB	0	1				RB	RB	STOP	stop		RB	jb	stop	stop						1	RB	stop		1	RB RB stop stop		jb	1
										1	RB	stop																									1	RB	stop
														1	jb	stop		1	RB jb stop stop		RB	0	1																		1	jb	stop		1	RB jb stop stop		jb	1
														1	RB	stop		1	RB RB stop stop		RB	0	1																		1	RB	stop		1	RB RB stop stop		jb	1
										1	RB	stop																									1	RB	stop
														1	jb	stop		1	RB jb stop stop		RB	0	1																		1	jb	stop		1	RB jb stop stop		jb	1
																						4	4	4jb:4RB																									4
																					phenotype if																											phenotype if
																					dominant suppressor																											recessive suppressor
																						jb	RB																										jb
														1	RB	STOP		1	RB RB STOP STOP		jb	1	0																		1	RB	STOP		1	RB RB STOP STOP		RB	0
										1	RB	STOP																									1	RB	STOP
														1	jb	STOP		1	RB jb STOP STOP		jb	1	0																		1	jb	STOP		1	RB jb STOP STOP		RB	0
														1	RB	STOP		1	RB RB STOP STOP		jb	1	0																		1	RB	STOP		1	RB RB STOP STOP		RB	0
										1	RB	STOP																									1	RB	STOP
Maternal					Paternal									1	jb	STOP		1	RB jb STOP STOP		jb	1	0				Maternal					Paternal									1	jb	STOP		1	RB jb STOP STOP		RB	0
jb phenotype					RB phenotype																						RB phenotype					RB phenotype
RB	RB	STOP	stop		RB	jb	STOP	STOP						1	RB	STOP		1	RB RB stop STOP		jb	1	0				RB	RB	STOP	stop		RB	jb	STOP	STOP						1	RB	STOP		1	RB RB stop STOP		RB	0
										1	RB	stop																									1	RB	stop
														1	jb	STOP		1	RB jb stop STOP		jb	1	0																		1	jb	STOP		1	RB jb stop STOP		RB	0
														1	RB	STOP		1	RB RB stop STOP		jb	1	0																		1	RB	STOP		1	RB RB stop STOP		RB	0
										1	RB	stop																									1	RB	stop
														1	jb	STOP		1	RB jb stop STOP		jb	1	0																		1	jb	STOP		1	RB jb stop STOP		RB	0
																						8	0	8jb:0RB																									0
																					phenotype if																											phenotype if
																					dominant suppressor																											recessive suppressor
																						jb	RB																										jb
														1	RB	STOP		1	RB RB STOP STOP		jb	1	0																		1	RB	STOP		1	RB RB STOP STOP		RB	0
										1	RB	STOP																									1	RB	STOP
														1	RB	STOP		1	RB RB STOP STOP		jb	1	0																		1	RB	STOP		1	RB RB STOP STOP		RB	0
														1	RB	stop		1	RB RB STOP stop		jb	1	0																		1	RB	stop		1	RB RB STOP stop		RB	0
										1	RB	STOP																									1	RB	STOP
Maternal					Paternal									1	RB	stop		1	RB RB STOP stop		jb	1	0				Maternal					Paternal									1	RB	stop		1	RB RB STOP stop		RB	0
jb phenotype					jb phenotype																						RB phenotype					RB phenotype
RB	RB	STOP	stop		RB	RB	STOP	stop						1	RB	STOP		1	RB RB stop STOP		jb	1	0				RB	RB	STOP	stop		RB	RB	STOP	stop						1	RB	STOP		1	RB RB stop STOP		RB	0
										1	RB	stop																									1	RB	stop
														1	RB	STOP		1	RB RB stop STOP		jb	1	0																		1	RB	STOP		1	RB RB stop STOP		RB	0
														1	RB	stop		1	RB RB stop stop		RB	0	1																		1	RB	stop		1	RB RB stop stop		jb	1
										1	RB	stop																									1	RB	stop
														1	RB	stop		1	RB RB stop stop		RB	0	1																		1	RB	stop		1	RB RB stop stop		jb	1
																						6	2	6jb:2RB																									2
																					phenotype if																											phenotype if
																					dominant suppressor																											recessive suppressor
																						jb	RB																										jb
														1	jb	STOP		1	RB jb STOP STOP		jb	1	0																		1	jb	STOP		1	RB jb STOP STOP		RB	0
										1	RB	STOP																									1	RB	STOP
														1	jb	STOP		1	RB jb STOP STOP		jb	1	0																		1	jb	STOP		1	RB jb STOP STOP		RB	0
														1	jb	stop		1	RB jb STOP stop		jb	1	0																		1	jb	stop		1	RB jb STOP stop		RB	0
										1	RB	STOP																									1	RB	STOP
Maternal					Paternal									1	jb	stop		1	RB jb STOP stop		jb	1	0				Maternal					Paternal									1	jb	stop		1	RB jb STOP stop		RB	0
jb phenotype					jb phenotype																						RB phenotype					jb phenotype
RB	RB	STOP	stop		jb	jb	STOP	stop						1	jb	STOP		1	RB jb stop STOP		jb	1	0				RB	RB	STOP	stop		jb	jb	STOP	stop						1	jb	STOP		1	RB jb stop STOP		RB	0
										1	RB	stop																									1	RB	stop
														1	jb	STOP		1	RB jb stop STOP		jb	1	0																		1	jb	STOP		1	RB jb stop STOP		RB	0
														1	jb	stop		1	RB jb stop stop		RB	0	1																		1	jb	stop		1	RB jb stop stop		jb	1
										1	RB	stop																									1	RB	stop
														1	jb	stop		1	RB jb stop stop		RB	0	1																		1	jb	stop		1	RB jb stop stop		jb	1
																						6	2	6jb:2RB																									2
																					phenotype if																											phenotype if
																					dominant suppressor																											recessive suppressor
																						jb	RB																										jb
														1	RB	STOP		1	RB RB STOP STOP		jb	1	0																		1	RB	STOP		1	RB RB STOP STOP		RB	0
										1	RB	STOP																									1	RB	STOP
														1	RB	STOP		1	RB RB STOP STOP		jb	1	0																		1	RB	STOP		1	RB RB STOP STOP		RB	0
														1	RB	STOP		1	RB RB STOP STOP		jb	1	0																		1	RB	STOP		1	RB RB STOP STOP		RB	0
										1	RB	STOP																									1	RB	STOP
Maternal					Paternal									1	RB	STOP		1	RB RB STOP STOP		jb	1	0				Maternal					Paternal									1	RB	STOP		1	RB RB STOP STOP		RB	0
jb phenotype					jb phenotype																						RB phenotype					RB phenotype
RB	RB	STOP	stop		RB	RB	STOP	STOP						1	RB	STOP		1	RB RB stop STOP		jb	1	0				RB	RB	STOP	stop		RB	RB	STOP	STOP						1	RB	STOP		1	RB RB stop STOP		RB	0
										1	RB	stop																									1	RB	stop
														1	RB	STOP		1	RB RB stop STOP		jb	1	0																		1	RB	STOP		1	RB RB stop STOP		RB	0
														1	RB	STOP		1	RB RB stop STOP		jb	1	0																		1	RB	STOP		1	RB RB stop STOP		RB	0
										1	RB	stop																									1	RB	stop
														1	RB	STOP		1	RB RB stop STOP		jb	1	0																		1	RB	STOP		1	RB RB stop STOP		RB	0
																						8	0	8jb:0RB																									0
																					phenotype if																											phenotype if
																					dominant suppressor																											recessive suppressor
																						jb	RB																										jb
														1	RB	stop		1	RB RB STOP stop		jb	1	0																		1	RB	stop		1	RB RB STOP stop		RB	0
										1	RB	STOP																									1	RB	STOP
														1	RB	stop		1	RB RB STOP stop		jb	1	0																		1	RB	stop		1	RB RB STOP stop		RB	0
														1	RB	stop		1	RB RB STOP stop		jb	1	0																		1	RB	stop		1	RB RB STOP stop		RB	0
										1	RB	STOP																									1	RB	STOP
Maternal					Paternal									1	RB	stop		1	RB RB STOP stop		jb	1	0				Maternal					Paternal									1	RB	stop		1	RB RB STOP stop		RB	0
jb phenotype					RB phenotype																						RB phenotype					jb phenotype
RB	RB	STOP	stop		RB	RB	stop	stop						1	RB	stop		1	RB RB stop stop		RB	0	1				RB	RB	STOP	stop		RB	RB	stop	stop						1	RB	stop		1	RB RB stop stop		jb	1
										1	RB	stop																									1	RB	stop
														1	RB	stop		1	RB RB stop stop		RB	0	1																		1	RB	stop		1	RB RB stop stop		jb	1
														1	RB	stop		1	RB RB stop stop		RB	0	1																		1	RB	stop		1	RB RB stop stop		jb	1
										1	RB	stop																									1	RB	stop
														1	RB	stop		1	RB RB stop stop		RB	0	1																		1	RB	stop		1	RB RB stop stop		jb	1
																						4	4	4jb:4RB																									4
																					phenotype if																											phenotype if
																					dominant suppressor																											recessive suppressor
																						jb	RB																										jb
														1	jb	STOP		1	RB jb STOP STOP		jb	1	0																		1	jb	STOP		1	RB jb STOP STOP		RB	0
										1	RB	STOP																									1	RB	STOP
														1	jb	STOP		1	RB jb STOP STOP		jb	1	0																		1	jb	STOP		1	RB jb STOP STOP		RB	0
														1	jb	STOP		1	RB jb STOP STOP		jb	1	0																		1	jb	STOP		1	RB jb STOP STOP		RB	0
										1	RB	STOP																									1	RB	STOP
Maternal					Paternal									1	jb	STOP		1	RB jb STOP STOP		jb	1	0				Maternal					Paternal									1	jb	STOP		1	RB jb STOP STOP		RB	0
jb phenotype					jb phenotype																						RB phenotype					jb phenotype
RB	RB	STOP	stop		jb	jb	STOP	STOP						1	jb	STOP		1	RB jb stop STOP		jb	1	0				RB	RB	STOP	stop		jb	jb	STOP	STOP						1	jb	STOP		1	RB jb stop STOP		RB	0
										1	RB	stop																									1	RB	stop
														1	jb	STOP		1	RB jb stop STOP		jb	1	0																		1	jb	STOP		1	RB jb stop STOP		RB	0
														1	jb	STOP		1	RB jb stop STOP		jb	1	0																		1	jb	STOP		1	RB jb stop STOP		RB	0
										1	RB	stop																									1	RB	stop
														1	jb	STOP		1	RB jb stop STOP		jb	1	0																		1	jb	STOP		1	RB jb stop STOP		RB	0
																						8	0	8jb:0RB																									0
																					phenotype if																											phenotype if
																					dominant suppressor																											recessive suppressor
																						jb	RB																										jb
														1	jb	stop		1	RB jb STOP stop		jb	1	0																		1	jb	stop		1	RB jb STOP stop		RB	0
										1	RB	STOP																									1	RB	STOP
														1	jb	stop		1	RB jb STOP stop		jb	1	0																		1	jb	stop		1	RB jb STOP stop		RB	0
														1	jb	stop		1	RB jb STOP stop		jb	1	0																		1	jb	stop		1	RB jb STOP stop		RB	0
										1	RB	STOP																									1	RB	STOP
Maternal					Paternal									1	jb	stop		1	RB jb STOP stop		jb	1	0				Maternal					Paternal									1	jb	stop		1	RB jb STOP stop		RB	0
jb phenotype					jb phenotype																						RB phenotype					jb phenotype
RB	RB	STOP	stop		jb	jb	stop	stop						1	jb	stop		1	RB jb stop stop		RB	0	1				RB	RB	STOP	stop		jb	jb	stop	stop						1	jb	stop		1	RB jb stop stop		jb	1
										1	RB	stop																									1	RB	stop
														1	jb	stop		1	RB jb stop stop		RB	0	1																		1	jb	stop		1	RB jb stop stop		jb	1
														1	jb	stop		1	RB jb stop stop		RB	0	1																		1	jb	stop		1	RB jb stop stop		jb	1
										1	RB	stop																									1	RB	stop
														1	jb	stop		1	RB jb stop stop		RB	0	1																		1	jb	stop		1	RB jb stop stop		jb	1
																						4	4	4jb:4RB																									4
																					phenotype if																											phenotype if
																					dominant suppressor																											recessive suppressor
																						jb	RB																										jb
														1	RB	STOP		1	jb RB STOP STOP		jb	1	0																		1	RB	STOP		1	RB RB STOP STOP		RB	0
														1	jb	STOP		1	jb jb STOP STOP		jb	1	0																		1	jb	STOP		1	RB jb STOP STOP		RB	0
										1	jb	STOP																									1	RB	STOP
														1	RB	stop		1	jb RB STOP stop		jb	1	0																		1	RB	stop		1	RB RB STOP stop		RB	0
														1	jb	stop		1	jb jb STOP stop		jb	1	0																		1	jb	stop		1	RB jb STOP stop		RB	0
														1	RB	STOP		1	jb RB STOP STOP		jb	1	0																		1	RB	STOP		1	jb RB STOP STOP		RB	0
Maternal					Paternal									1	jb	STOP		1	jb jb STOP STOP		jb	1	0				Maternal					Paternal									1	jb	STOP		1	jb jb STOP STOP		jb	1
jb phenotype					jb phenotype					1	jb	STOP															jb phenotype					RB phenotype					1	jb	STOP
jb	jb	STOP	stop		RB	jb	STOP	stop						1	RB	stop		1	jb RB STOP stop		jb	1	0				jb	jb	STOP	stop		RB	jb	STOP	stop						1	RB	stop		1	jb RB STOP stop		RB	0
														1	jb	stop		1	jb jb STOP stop		jb	1	0																		1	jb	stop		1	jb jb STOP stop		jb	1
														1	RB	STOP		1	jb RB stop STOP		jb	1	0																		1	RB	STOP		1	RB RB stop STOP		RB	0
														1	jb	STOP		1	jb jb stop STOP		jb	1	0																		1	jb	STOP		1	RB jb stop STOP		RB	0
										1	jb	stop																									1	RB	stop
														1	RB	stop		1	jb RB stop stop		RB	0	1																		1	RB	stop		1	RB RB stop stop		jb	1
														1	jb	stop		1	jb jb stop stop		jb	1	0																		1	jb	stop		1	RB jb stop stop		jb	1
														1	RB	STOP		1	jb RB stop STOP		jb	1	0																		1	RB	STOP		1	jb RB stop STOP		RB	0
														1	jb	STOP		1	jb jb stop STOP		jb	1	0																		1	jb	STOP		1	jb jb stop STOP		jb	1
										1	jb	stop																									1	jb	stop
														1	RB	stop		1	jb RB stop stop		RB	0	1																		1	RB	stop		1	jb RB stop stop		jb	1
														1	jb	stop		1	jb jb stop stop		jb	1	0																		1	jb	stop		1	jb jb stop stop		jb	1
																						14	2	14jb:2RB																									7
																					phenotype if																											phenotype if
																					dominant suppressor																											recessive suppressor
																						jb	RB																										jb
														1	RB	stop		1	jb RB STOP stop		jb	1	0																		1	RB	stop		1	jb RB STOP stop		RB	0
										1	jb	STOP																									1	jb	STOP
														1	jb	stop		1	jb jb STOP stop		jb	1	0																		1	jb	stop		1	jb jb STOP stop		jb	1
														1	RB	stop		1	jb RB STOP stop		jb	1	0																		1	RB	stop		1	jb RB STOP stop		RB	0
										1	jb	STOP																									1	jb	STOP
Maternal					Paternal									1	jb	stop		1	jb jb STOP stop		jb	1	0				Maternal					Paternal									1	jb	stop		1	jb jb STOP stop		jb	1
jb phenotype					RB phenotype																						jb phenotype					jb phenotype
jb	jb	STOP	stop		RB	jb	stop	stop						1	RB	stop		1	jb RB stop stop		RB	0	1				jb	jb	STOP	stop		RB	jb	stop	stop						1	RB	stop		1	jb RB stop stop		jb	1
										1	jb	stop																									1	jb	stop
														1	jb	stop		1	jb jb stop stop		jb	1	0																		1	jb	stop		1	jb jb stop stop		jb	1
														1	RB	stop		1	jb RB stop stop		RB	0	1																		1	RB	stop		1	jb RB stop stop		jb	1
										1	jb	stop																									1	jb	stop
														1	jb	stop		1	jb jb stop stop		jb	1	0																		1	jb	stop		1	jb jb stop stop		jb	1
																						6	2	6jb:2RB																									6
																					phenotype if																											phenotype if
																					dominant suppressor																											recessive suppressor
																						jb	RB																										jb
														1	RB	STOP		1	jb RB STOP STOP		jb	1	0																		1	RB	STOP		1	jb RB STOP STOP		RB	0
										1	jb	STOP																									1	jb	STOP
														1	jb	STOP		1	jb jb STOP STOP		jb	1	0																		1	jb	STOP		1	jb jb STOP STOP		jb	1
														1	RB	STOP		1	jb RB STOP STOP		jb	1	0																		1	RB	STOP		1	jb RB STOP STOP		RB	0
										1	jb	STOP																									1	jb	STOP
Maternal					Paternal									1	jb	STOP		1	jb jb STOP STOP		jb	1	0				Maternal					Paternal									1	jb	STOP		1	jb jb STOP STOP		jb	1
jb phenotype					jb phenotype																						jb phenotype					RB phenotype
jb	jb	STOP	stop		RB	jb	STOP	STOP						1	RB	STOP		1	jb RB stop STOP		jb	1	0				jb	jb	STOP	stop		RB	jb	STOP	STOP						1	RB	STOP		1	jb RB stop STOP		RB	0
										1	jb	stop																									1	jb	stop
														1	jb	STOP		1	jb jb stop STOP		jb	1	0																		1	jb	STOP		1	jb jb stop STOP		jb	1
														1	RB	STOP		1	jb RB stop STOP		jb	1	0																		1	RB	STOP		1	jb RB stop STOP		RB	0
										1	jb	stop																									1	jb	stop
														1	jb	STOP		1	jb jb stop STOP		jb	1	0																		1	jb	STOP		1	jb jb stop STOP		jb	1
																						8	0	8jb:0RB																									4
																					phenotype if																											phenotype if
																					dominant suppressor																											recessive suppressor
																						jb	RB																										jb
														1	RB	STOP		1	jb RB STOP STOP		jb	1	0																		1	RB	STOP		1	jb RB STOP STOP		RB	0
										1	jb	STOP																									1	jb	STOP
														1	RB	STOP		1	jb RB STOP STOP		jb	1	0																		1	RB	STOP		1	jb RB STOP STOP		RB	0
														1	RB	stop		1	jb RB STOP stop		jb	1	0																		1	RB	stop		1	jb RB STOP stop		RB	0
										1	jb	STOP																									1	jb	STOP
Maternal					Paternal									1	RB	stop		1	jb RB STOP stop		jb	1	0				Maternal					Paternal									1	RB	stop		1	jb RB STOP stop		RB	0
jb phenotype					jb phenotype																						jb phenotype					RB phenotype
jb	jb	STOP	stop		RB	RB	STOP	stop						1	RB	STOP		1	jb RB stop STOP		jb	1	0				jb	jb	STOP	stop		RB	RB	STOP	stop						1	RB	STOP		1	jb RB stop STOP		RB	0
										1	jb	stop																									1	jb	stop
														1	RB	STOP		1	jb RB stop STOP		jb	1	0																		1	RB	STOP		1	jb RB stop STOP		RB	0
														1	RB	stop		1	jb RB stop stop		RB	0	1																		1	RB	stop		1	jb RB stop stop		jb	1
										1	jb	stop																									1	jb	stop
														1	RB	stop		1	jb RB stop stop		RB	0	1																		1	RB	stop		1	jb RB stop stop		jb	1
																						6	2	6jb:2RB																									2
																					phenotype if																											phenotype if
																					dominant suppressor																											recessive suppressor
																						jb	RB																										jb
														1	jb	STOP		1	jb jb STOP STOP		jb	1	0																		1	jb	STOP		1	jb jb STOP STOP		jb	1
										1	jb	STOP																									1	jb	STOP
														1	jb	STOP		1	jb jb STOP STOP		jb	1	0																		1	jb	STOP		1	jb jb STOP STOP		jb	1
														1	jb	stop		1	jb jb STOP stop		jb	1	0																		1	jb	stop		1	jb jb STOP stop		jb	1
										1	jb	STOP																									1	jb	STOP
Maternal					Paternal									1	jb	stop		1	jb jb STOP stop		jb	1	0				Maternal					Paternal									1	jb	stop		1	jb jb STOP stop		jb	1
jb phenotype					jb phenotype																						jb phenotype					jb phenotype
jb	jb	STOP	stop		jb	jb	STOP	stop						1	jb	STOP		1	jb jb stop STOP		jb	1	0				jb	jb	STOP	stop		jb	jb	STOP	stop						1	jb	STOP		1	jb jb stop STOP		jb	1
										1	jb	stop																									1	jb	stop
														1	jb	STOP		1	jb jb stop STOP		jb	1	0																		1	jb	STOP		1	jb jb stop STOP		jb	1
														1	jb	stop		1	jb jb stop stop		jb	1	0																		1	jb	stop		1	jb jb stop stop		jb	1
										1	jb	stop																									1	jb	stop
														1	jb	stop		1	jb jb stop stop		jb	1	0																		1	jb	stop		1	jb jb stop stop		jb	1
																						8	0	8jb:0RB																									8
																					phenotype if																											phenotype if
																					dominant suppressor																											recessive suppressor
																						jb	RB																										jb
														1	RB	STOP		1	jb RB STOP STOP		jb	1	0																		1	RB	STOP		1	jb RB STOP STOP		RB	0
										1	jb	STOP																									1	jb	STOP
														1	RB	STOP		1	jb RB STOP STOP		jb	1	0																		1	RB	STOP		1	jb RB STOP STOP		RB	0
														1	RB	STOP		1	jb RB STOP STOP		jb	1	0																		1	RB	STOP		1	jb RB STOP STOP		RB	0
										1	jb	STOP																									1	jb	STOP
Maternal					Paternal									1	RB	STOP		1	jb RB STOP STOP		jb	1	0				Maternal					Paternal									1	RB	STOP		1	jb RB STOP STOP		RB	0
jb phenotype					jb phenotype																						jb phenotype					RB phenotype
jb	jb	STOP	stop		RB	RB	STOP	STOP						1	RB	STOP		1	jb RB stop STOP		jb	1	0				jb	jb	STOP	stop		RB	RB	STOP	STOP						1	RB	STOP		1	jb RB stop STOP		RB	0
										1	jb	stop																									1	jb	stop
														1	RB	STOP		1	jb RB stop STOP		jb	1	0																		1	RB	STOP		1	jb RB stop STOP		RB	0
														1	RB	STOP		1	jb RB stop STOP		jb	1	0																		1	RB	STOP		1	jb RB stop STOP		RB	0
										1	jb	stop																									1	jb	stop
														1	RB	STOP		1	jb RB stop STOP		jb	1	0																		1	RB	STOP		1	jb RB stop STOP		RB	0
																						8	0	8jb:0RB																									0
																					phenotype if																											phenotype if
																					dominant suppressor																											recessive suppressor
																						jb	RB																										jb
														1	RB	stop		1	jb RB STOP stop		jb	1	0																		1	RB	stop		1	jb RB STOP stop		RB	0
										1	jb	STOP																									1	jb	STOP
														1	RB	stop		1	jb RB STOP stop		jb	1	0																		1	RB	stop		1	jb RB STOP stop		RB	0
														1	RB	stop		1	jb RB STOP stop		jb	1	0																		1	RB	stop		1	jb RB STOP stop		RB	0
										1	jb	STOP																									1	jb	STOP
Maternal					Paternal									1	RB	stop		1	jb RB STOP stop		jb	1	0				Maternal					Paternal									1	RB	stop		1	jb RB STOP stop		RB	0
jb phenotype					RB phenotype																						jb phenotype					jb phenotype
jb	jb	STOP	stop		RB	RB	stop	stop						1	RB	stop		1	jb RB stop stop		RB	0	1				jb	jb	STOP	stop		RB	RB	stop	stop						1	RB	stop		1	jb RB stop stop		jb	1
										1	jb	stop																									1	jb	stop
														1	RB	stop		1	jb RB stop stop		RB	0	1																		1	RB	stop		1	jb RB stop stop		jb	1
														1	RB	stop		1	jb RB stop stop		RB	0	1																		1	RB	stop		1	jb RB stop stop		jb	1
										1	jb	stop																									1	jb	stop
														1	RB	stop		1	jb RB stop stop		RB	0	1																		1	RB	stop		1	jb RB stop stop		jb	1
																						4	4	4jb:4RB																									4
																					phenotype if																											phenotype if
																					dominant suppressor																											recessive suppressor
																						jb	RB																										jb
														1	jb	STOP		1	jb jb STOP STOP		jb	1	0																		1	jb	STOP		1	jb jb STOP STOP		jb	1
										1	jb	STOP																									1	jb	STOP
														1	jb	STOP		1	jb jb STOP STOP		jb	1	0																		1	jb	STOP		1	jb jb STOP STOP		jb	1
														1	jb	STOP		1	jb jb STOP STOP		jb	1	0																		1	jb	STOP		1	jb jb STOP STOP		jb	1
										1	jb	STOP																									1	jb	STOP
Maternal					Paternal									1	jb	STOP		1	jb jb STOP STOP		jb	1	0				Maternal					Paternal									1	jb	STOP		1	jb jb STOP STOP		jb	1
jb phenotype					jb phenotype																						jb phenotype					jb phenotype
jb	jb	STOP	stop		jb	jb	STOP	STOP						1	jb	STOP		1	jb jb stop STOP		jb	1	0				jb	jb	STOP	stop		jb	jb	STOP	STOP						1	jb	STOP		1	jb jb stop STOP		jb	1
										1	jb	stop																									1	jb	stop
														1	jb	STOP		1	jb jb stop STOP		jb	1	0																		1	jb	STOP		1	jb jb stop STOP		jb	1
														1	jb	STOP		1	jb jb stop STOP		jb	1	0																		1	jb	STOP		1	jb jb stop STOP		jb	1
										1	jb	stop																									1	jb	stop
														1	jb	STOP		1	jb jb stop STOP		jb	1	0																		1	jb	STOP		1	jb jb stop STOP		jb	1
																						8	0	8jb:0RB																									8
																					phenotype if																											phenotype if
																					dominant suppressor																											recessive suppressor
																						jb	RB																										jb
														1	jb	stop		1	jb jb STOP stop		jb	1	0																		1	jb	stop		1	jb jb STOP stop		jb	1
										1	jb	STOP																									1	jb	STOP
														1	jb	stop		1	jb jb STOP stop		jb	1	0																		1	jb	stop		1	jb jb STOP stop		jb	1
														1	jb	stop		1	jb jb STOP stop		jb	1	0																		1	jb	stop		1	jb jb STOP stop		jb	1
										1	jb	STOP																									1	jb	STOP
Maternal					Paternal									1	jb	stop		1	jb jb STOP stop		jb	1	0				Maternal					Paternal									1	jb	stop		1	jb jb STOP stop		jb	1
jb phenotype					jb phenotype																						jb phenotype					jb phenotype
jb	jb	STOP	stop		jb	jb	stop	stop						1	jb	stop		1	jb jb stop stop		jb	1	0				jb	jb	STOP	stop		jb	jb	stop	stop						1	jb	stop		1	jb jb stop stop		jb	1
										1	jb	stop																									1	jb	stop
														1	jb	stop		1	jb jb stop stop		jb	1	0																		1	jb	stop		1	jb jb stop stop		jb	1
														1	jb	stop		1	jb jb stop stop		jb	1	0																		1	jb	stop		1	jb jb stop stop		jb	1
										1	jb	stop																									1	jb	stop
														1	jb	stop		1	jb jb stop stop		jb	1	0																		1	jb	stop		1	jb jb stop stop		jb	1
																						8	0	8jb:0RB																									8
																					phenotype if																											phenotype if
																					dominant suppressor																											recessive suppressor
																						jb	RB																										jb
														1	RB	STOP		1	RB RB STOP STOP		jb	1	0																		1	RB	STOP		1	RB RB STOP STOP		RB	0
														1	jb	STOP		1	RB jb STOP STOP		jb	1	0																		1	jb	STOP		1	RB jb STOP STOP		RB	0
										1	RB	STOP																									1	RB	STOP
														1	RB	stop		1	RB RB STOP stop		jb	1	0																		1	RB	stop		1	RB RB STOP stop		RB	0
														1	jb	stop		1	RB jb STOP stop		jb	1	0																		1	jb	stop		1	RB jb STOP stop		RB	0
														1	RB	STOP		1	RB RB STOP STOP		jb	1	0																		1	RB	STOP		1	jb RB STOP STOP		RB	0
Maternal					Paternal									1	jb	STOP		1	RB jb STOP STOP		jb	1	0				Maternal					Paternal									1	jb	STOP		1	jb jb STOP STOP		jb	1
jb phenotype					jb phenotype					1	RB	STOP															RB phenotype					RB phenotype					1	jb	STOP
RB	RB	STOP	STOP		RB	jb	STOP	stop						1	RB	stop		1	RB RB STOP stop		jb	1	0				RB	RB	STOP	STOP		RB	jb	STOP	stop						1	RB	stop		1	jb RB STOP stop		RB	0
														1	jb	stop		1	RB jb STOP stop		jb	1	0																		1	jb	stop		1	jb jb STOP stop		jb	1
														1	RB	STOP		1	RB RB STOP STOP		jb	1	0																		1	RB	STOP		1	RB RB stop STOP		RB	0
														1	jb	STOP		1	RB jb STOP STOP		jb	1	0																		1	jb	STOP		1	RB jb stop STOP		RB	0
										1	RB	STOP																									1	RB	stop
														1	RB	stop		1	RB RB STOP stop		jb	1	0																		1	RB	stop		1	RB RB stop stop		jb	1
														1	jb	stop		1	RB jb STOP stop		jb	1	0																		1	jb	stop		1	RB jb stop stop		jb	1
														1	RB	STOP		1	RB RB STOP STOP		jb	1	0																		1	RB	STOP		1	jb RB stop STOP		RB	0
														1	jb	STOP		1	RB jb STOP STOP		jb	1	0																		1	jb	STOP		1	jb jb stop STOP		jb	1
										1	RB	STOP																									1	jb	stop
														1	RB	stop		1	RB RB STOP stop		jb	1	0																		1	RB	stop		1	jb RB stop stop		RB	0
														1	jb	stop		1	RB jb STOP stop		jb	1	0																		1	jb	stop		1	jb jb stop stop		jb	1
																						16	0	16jb:0RB																									6
																					phenotype if																											phenotype if
																					dominant suppressor																											recessive suppressor
																						jb	RB																										jb
														1	RB	stop		1	RB RB STOP stop		jb	1	0																		1	RB	stop		1	RB RB STOP stop		RB	0
										1	RB	STOP																									1	RB	STOP
														1	jb	stop		1	RB jb STOP stop		jb	1	0																		1	jb	stop		1	RB jb STOP stop		RB	0
														1	RB	stop		1	RB RB STOP stop		jb	1	0																		1	RB	stop		1	RB RB STOP stop		RB	0
										1	RB	STOP																									1	RB	STOP
Maternal					Paternal									1	jb	stop		1	RB jb STOP stop		jb	1	0				Maternal					Paternal									1	jb	stop		1	RB jb STOP stop		RB	0
jb phenotype					RB phenotype																						RB phenotype					jb phenotype
RB	RB	STOP	STOP		RB	jb	stop	stop						1	RB	stop		1	RB RB STOP stop		jb	1	0				RB	RB	STOP	STOP		RB	jb	stop	stop						1	RB	stop		1	RB RB STOP stop		RB	0
										1	RB	STOP																									1	RB	STOP
														1	jb	stop		1	RB jb STOP stop		jb	1	0																		1	jb	stop		1	RB jb STOP stop		RB	0
														1	RB	stop		1	RB RB STOP stop		jb	1	0																		1	RB	stop		1	RB RB STOP stop		RB	0
										1	RB	STOP																									1	RB	STOP
														1	jb	stop		1	RB jb STOP stop		jb	1	0																		1	jb	stop		1	RB jb STOP stop		RB	0
																						8	0	8jb:0RB																									0
																					phenotype if																											phenotype if
																					dominant suppressor																											recessive suppressor
																						jb	RB																										jb
														1	RB	STOP		1	RB RB STOP STOP		jb	1	0																		1	RB	STOP		1	RB RB STOP STOP		RB	0
										1	RB	STOP																									1	RB	STOP
														1	jb	STOP		1	RB jb STOP STOP		jb	1	0																		1	jb	STOP		1	RB jb STOP STOP		RB	0
														1	RB	STOP		1	RB RB STOP STOP		jb	1	0																		1	RB	STOP		1	RB RB STOP STOP		RB	0
										1	RB	STOP																									1	RB	STOP
Maternal					Paternal									1	jb	STOP		1	RB jb STOP STOP		jb	1	0				Maternal					Paternal									1	jb	STOP		1	RB jb STOP STOP		RB	0
jb phenotype					jb phenotype																						RB phenotype					RB phenotype
RB	RB	STOP	STOP		RB	jb	STOP	STOP						1	RB	STOP		1	RB RB STOP STOP		jb	1	0				RB	RB	STOP	STOP		RB	jb	STOP	STOP						1	RB	STOP		1	RB RB STOP STOP		RB	0
										1	RB	STOP																									1	RB	STOP
														1	jb	STOP		1	RB jb STOP STOP		jb	1	0																		1	jb	STOP		1	RB jb STOP STOP		RB	0
														1	RB	STOP		1	RB RB STOP STOP		jb	1	0																		1	RB	STOP		1	RB RB STOP STOP		RB	0
										1	RB	STOP																									1	RB	STOP
														1	jb	STOP		1	RB jb STOP STOP		jb	1	0																		1	jb	STOP		1	RB jb STOP STOP		RB	0
																						8	0	8jb:0RB																									0
																					phenotype if																											phenotype if
																					dominant suppressor																											recessive suppressor
																						jb	RB																										jb
														1	RB	STOP		1	RB RB STOP STOP		jb	1	0																		1	RB	STOP		1	RB RB STOP STOP		RB	0
										1	RB	STOP																									1	RB	STOP
														1	RB	STOP		1	RB RB STOP STOP		jb	1	0																		1	RB	STOP		1	RB RB STOP STOP		RB	0
														1	RB	stop		1	RB RB STOP stop		jb	1	0																		1	RB	stop		1	RB RB STOP stop		RB	0
										1	RB	STOP																									1	RB	STOP
Maternal					Paternal									1	RB	stop		1	RB RB STOP stop		jb	1	0				Maternal					Paternal									1	RB	stop		1	RB RB STOP stop		RB	0
jb phenotype					jb phenotype																						RB phenotype					RB phenotype
RB	RB	STOP	STOP		RB	RB	STOP	stop						1	RB	STOP		1	RB RB STOP STOP		jb	1	0				RB	RB	STOP	STOP		RB	RB	STOP	stop						1	RB	STOP		1	RB RB STOP STOP		RB	0
										1	RB	STOP																									1	RB	STOP
														1	RB	STOP		1	RB RB STOP STOP		jb	1	0																		1	RB	STOP		1	RB RB STOP STOP		RB	0
														1	RB	stop		1	RB RB STOP stop		jb	1	0																		1	RB	stop		1	RB RB STOP stop		RB	0
										1	RB	STOP																									1	RB	STOP
														1	RB	stop		1	RB RB STOP stop		jb	1	0																		1	RB	stop		1	RB RB STOP stop		RB	0
																						8	0	8jb:0RB																									0
																					phenotype if																											phenotype if
																					dominant suppressor																											recessive suppressor
																						jb	RB																										jb
														1	jb	STOP		1	RB jb STOP STOP		jb	1	0																		1	jb	STOP		1	RB jb STOP STOP		RB	0
										1	RB	STOP																									1	RB	STOP
														1	jb	STOP		1	RB jb STOP STOP		jb	1	0																		1	jb	STOP		1	RB jb STOP STOP		RB	0
														1	jb	stop		1	RB jb STOP stop		jb	1	0																		1	jb	stop		1	RB jb STOP stop		RB	0
										1	RB	STOP																									1	RB	STOP
Maternal					Paternal									1	jb	stop		1	RB jb STOP stop		jb	1	0				Maternal					Paternal									1	jb	stop		1	RB jb STOP stop		RB	0
jb phenotype					jb phenotype																						RB phenotype					jb phenotype
RB	RB	STOP	STOP		jb	jb	STOP	stop						1	jb	STOP		1	RB jb STOP STOP		jb	1	0				RB	RB	STOP	STOP		jb	jb	STOP	stop						1	jb	STOP		1	RB jb STOP STOP		RB	0
										1	RB	STOP																									1	RB	STOP
														1	jb	STOP		1	RB jb STOP STOP		jb	1	0																		1	jb	STOP		1	RB jb STOP STOP		RB	0
														1	jb	stop		1	RB jb STOP stop		jb	1	0																		1	jb	stop		1	RB jb STOP stop		RB	0
										1	RB	STOP																									1	RB	STOP
														1	jb	stop		1	RB jb STOP stop		jb	1	0																		1	jb	stop		1	RB jb STOP stop		RB	0
																						8	0	8jb:0RB																									0
																					phenotype if																											phenotype if
																					dominant suppressor																											recessive suppressor
																						jb	RB																										jb
														1	RB	STOP		1	RB RB STOP STOP		jb	1	0																		1	RB	STOP		1	RB RB STOP STOP		RB	0
										1	RB	STOP																									1	RB	STOP
														1	RB	STOP		1	RB RB STOP STOP		jb	1	0																		1	RB	STOP		1	RB RB STOP STOP		RB	0
														1	RB	STOP		1	RB RB STOP STOP		jb	1	0																		1	RB	STOP		1	RB RB STOP STOP		RB	0
										1	RB	STOP																									1	RB	STOP
Maternal					Paternal									1	RB	STOP		1	RB RB STOP STOP		jb	1	0				Maternal					Paternal									1	RB	STOP		1	RB RB STOP STOP		RB	0
jb phenotype					jb phenotype																						RB phenotype					RB phenotype
RB	RB	STOP	STOP		RB	RB	STOP	STOP						1	RB	STOP		1	RB RB STOP STOP		jb	1	0				RB	RB	STOP	STOP		RB	RB	STOP	STOP						1	RB	STOP		1	RB RB STOP STOP		RB	0
										1	RB	STOP																									1	RB	STOP
														1	RB	STOP		1	RB RB STOP STOP		jb	1	0																		1	RB	STOP		1	RB RB STOP STOP		RB	0
														1	RB	STOP		1	RB RB STOP STOP		jb	1	0																		1	RB	STOP		1	RB RB STOP STOP		RB	0
										1	RB	STOP																									1	RB	STOP
														1	RB	STOP		1	RB RB STOP STOP		jb	1	0																		1	RB	STOP		1	RB RB STOP STOP		RB	0
																						8	0	8jb:0RB																									0
																					phenotype if																											phenotype if
																					dominant suppressor																											recessive suppressor
																						jb	RB																										jb
														1	RB	stop		1	RB RB STOP stop		jb	1	0																		1	RB	stop		1	RB RB STOP stop		RB	0
										1	RB	STOP																									1	RB	STOP
														1	RB	stop		1	RB RB STOP stop		jb	1	0																		1	RB	stop		1	RB RB STOP stop		RB	0
														1	RB	stop		1	RB RB STOP stop		jb	1	0																		1	RB	stop		1	RB RB STOP stop		RB	0
										1	RB	STOP																									1	RB	STOP
Maternal					Paternal									1	RB	stop		1	RB RB STOP stop		jb	1	0				Maternal					Paternal									1	RB	stop		1	RB RB STOP stop		RB	0
jb phenotype					RB phenotype																						RB phenotype					jb phenotype
RB	RB	STOP	STOP		RB	RB	stop	stop						1	RB	stop		1	RB RB STOP stop		jb	1	0				RB	RB	STOP	STOP		RB	RB	stop	stop						1	RB	stop		1	RB RB STOP stop		RB	0
										1	RB	STOP																									1	RB	STOP
														1	RB	stop		1	RB RB STOP stop		jb	1	0																		1	RB	stop		1	RB RB STOP stop		RB	0
														1	RB	stop		1	RB RB STOP stop		jb	1	0																		1	RB	stop		1	RB RB STOP stop		RB	0
										1	RB	STOP																									1	RB	STOP
														1	RB	stop		1	RB RB STOP stop		jb	1	0																		1	RB	stop		1	RB RB STOP stop		RB	0
																						8	0	8jb:0RB																									0
																					phenotype if																											phenotype if
																					dominant suppressor																											recessive suppressor
																						jb	RB																										jb
														1	jb	STOP		1	RB jb STOP STOP		jb	1	0																		1	jb	STOP		1	RB jb STOP STOP		RB	0
										1	RB	STOP																									1	RB	STOP
														1	jb	STOP		1	RB jb STOP STOP		jb	1	0																		1	jb	STOP		1	RB jb STOP STOP		RB	0
														1	jb	STOP		1	RB jb STOP STOP		jb	1	0																		1	jb	STOP		1	RB jb STOP STOP		RB	0
										1	RB	STOP																									1	RB	STOP
Maternal					Paternal									1	jb	STOP		1	RB jb STOP STOP		jb	1	0				Maternal					Paternal									1	jb	STOP		1	RB jb STOP STOP		RB	0
jb phenotype					jb phenotype																						RB phenotype					jb phenotype
RB	RB	STOP	STOP		jb	jb	STOP	STOP						1	jb	STOP		1	RB jb STOP STOP		jb	1	0				RB	RB	STOP	STOP		jb	jb	STOP	STOP						1	jb	STOP		1	RB jb STOP STOP		RB	0
										1	RB	STOP																									1	RB	STOP
														1	jb	STOP		1	RB jb STOP STOP		jb	1	0																		1	jb	STOP		1	RB jb STOP STOP		RB	0
														1	jb	STOP		1	RB jb STOP STOP		jb	1	0																		1	jb	STOP		1	RB jb STOP STOP		RB	0
										1	RB	STOP																									1	RB	STOP
														1	jb	STOP		1	RB jb STOP STOP		jb	1	0																		1	jb	STOP		1	RB jb STOP STOP		RB	0
																						8	0	8jb:0RB																									0
																					phenotype if																											phenotype if
																					dominant suppressor																											recessive suppressor
																						jb	RB																										jb
														1	jb	stop		1	RB jb STOP stop		jb	1	0																		1	jb	stop		1	RB jb STOP stop		RB	0
										1	RB	STOP																									1	RB	STOP
														1	jb	stop		1	RB jb STOP stop		jb	1	0																		1	jb	stop		1	RB jb STOP stop		RB	0
														1	jb	stop		1	RB jb STOP stop		jb	1	0																		1	jb	stop		1	RB jb STOP stop		RB	0
										1	RB	STOP																									1	RB	STOP
Maternal					Paternal									1	jb	stop		1	RB jb STOP stop		jb	1	0				Maternal					Paternal									1	jb	stop		1	RB jb STOP stop		RB	0
jb phenotype					jb phenotype																						RB phenotype					jb phenotype
RB	RB	STOP	STOP		jb	jb	stop	stop						1	jb	stop		1	RB jb STOP stop		jb	1	0				RB	RB	STOP	STOP		jb	jb	stop	stop						1	jb	stop		1	RB jb STOP stop		RB	0
										1	RB	STOP																									1	RB	STOP
														1	jb	stop		1	RB jb STOP stop		jb	1	0																		1	jb	stop		1	RB jb STOP stop		RB	0
														1	jb	stop		1	RB jb STOP stop		jb	1	0																		1	jb	stop		1	RB jb STOP stop		RB	0
										1	RB	STOP																									1	RB	STOP
														1	jb	stop		1	RB jb STOP stop		jb	1	0																		1	jb	stop		1	RB jb STOP stop		RB	0
																						8	0	8jb:0RB																									0
																					phenotype if																											phenotype if
																					dominant suppressor																											recessive suppressor
																						jb	RB																										jb
														1	RB	STOP		1	RB RB stop STOP		jb	1	0																		1	RB	STOP		1	RB RB STOP STOP		RB	0
														1	jb	STOP		1	RB jb stop STOP		jb	1	0																		1	jb	STOP		1	RB jb STOP STOP		RB	0
										1	RB	stop																									1	RB	STOP
														1	RB	stop		1	RB RB stop stop		RB	0	1																		1	RB	stop		1	RB RB STOP stop		RB	0
														1	jb	stop		1	RB jb stop stop		RB	0	1																		1	jb	stop		1	RB jb STOP stop		RB	0
														1	RB	STOP		1	RB RB stop STOP		jb	1	0																		1	RB	STOP		1	jb RB STOP STOP		RB	0
Maternal					Paternal									1	jb	STOP		1	RB jb stop STOP		jb	1	0				Maternal					Paternal									1	jb	STOP		1	jb jb STOP STOP		jb	1
RB phenotype					jb phenotype					1	RB	stop															jb phenotype					RB phenotype					1	jb	STOP
RB	RB	stop	stop		RB	jb	STOP	stop						1	RB	stop		1	RB RB stop stop		RB	0	1				RB	RB	stop	stop		RB	jb	STOP	stop						1	RB	stop		1	jb RB STOP stop		RB	0
														1	jb	stop		1	RB jb stop stop		RB	0	1																		1	jb	stop		1	jb jb STOP stop		jb	1
														1	RB	STOP		1	RB RB stop STOP		jb	1	0																		1	RB	STOP		1	RB RB stop STOP		RB	0
														1	jb	STOP		1	RB jb stop STOP		jb	1	0																		1	jb	STOP		1	RB jb stop STOP		RB	0
										1	RB	stop																									1	RB	stop
														1	RB	stop		1	RB RB stop stop		RB	0	1																		1	RB	stop		1	RB RB stop stop		jb	1
														1	jb	stop		1	RB jb stop stop		RB	0	1																		1	jb	stop		1	RB jb stop stop		jb	1
														1	RB	STOP		1	RB RB stop STOP		jb	1	0																		1	RB	STOP		1	jb RB stop STOP		RB	0
														1	jb	STOP		1	RB jb stop STOP		jb	1	0																		1	jb	STOP		1	jb jb stop STOP		jb	1
										1	RB	stop																									1	jb	stop
														1	RB	stop		1	RB RB stop stop		RB	0	1																		1	RB	stop		1	jb RB stop stop		RB	0
														1	jb	stop		1	RB jb stop stop		RB	0	1																		1	jb	stop		1	jb jb stop stop		jb	1
																						8	8	8jb:8RB																									6
																					phenotype if																											phenotype if
																					dominant suppressor																											recessive suppressor
																						jb	RB																										jb
														1	RB	stop		1	RB RB stop stop		RB	0	1																		1	RB	stop		1	RB RB stop stop		jb	1
										1	RB	stop																									1	RB	stop
														1	jb	stop		1	RB jb stop stop		RB	0	1																		1	jb	stop		1	RB jb stop stop		jb	1
														1	RB	stop		1	RB RB stop stop		RB	0	1																		1	RB	stop		1	RB RB stop stop		jb	1
										1	RB	stop																									1	RB	stop
Maternal					Paternal									1	jb	stop		1	RB jb stop stop		RB	0	1				Maternal					Paternal									1	jb	stop		1	RB jb stop stop		jb	1
RB phenotype					RB phenotype																						jb phenotype					jb phenotype
RB	RB	stop	stop		RB	jb	stop	stop						1	RB	stop		1	RB RB stop stop		RB	0	1				RB	RB	stop	stop		RB	jb	stop	stop						1	RB	stop		1	RB RB stop stop		jb	1
										1	RB	stop																									1	RB	stop
														1	jb	stop		1	RB jb stop stop		RB	0	1																		1	jb	stop		1	RB jb stop stop		jb	1
														1	RB	stop		1	RB RB stop stop		RB	0	1																		1	RB	stop		1	RB RB stop stop		jb	1
										1	RB	stop																									1	RB	stop
														1	jb	stop		1	RB jb stop stop		RB	0	1																		1	jb	stop		1	RB jb stop stop		jb	1
																						0	8	0jb:8RB																									8
																					phenotype if																											phenotype if
																					dominant suppressor																											recessive suppressor
																						jb	RB																										jb
														1	RB	STOP		1	RB RB stop STOP		jb	1	0																		1	RB	STOP		1	RB RB stop STOP		RB	0
										1	RB	stop																									1	RB	stop
														1	jb	STOP		1	RB jb stop STOP		jb	1	0																		1	jb	STOP		1	RB jb stop STOP		RB	0
														1	RB	STOP		1	RB RB stop STOP		jb	1	0																		1	RB	STOP		1	RB RB stop STOP		RB	0
										1	RB	stop																									1	RB	stop
Maternal					Paternal									1	jb	STOP		1	RB jb stop STOP		jb	1	0				Maternal					Paternal									1	jb	STOP		1	RB jb stop STOP		RB	0
RB phenotype					RB phenotype																						jb phenotype					RB phenotype
RB	RB	stop	stop		RB	jb	STOP	STOP						1	RB	STOP		1	RB RB stop STOP		jb	1	0				RB	RB	stop	stop		RB	jb	STOP	STOP						1	RB	STOP		1	RB RB stop STOP		RB	0
										1	RB	stop																									1	RB	stop
														1	jb	STOP		1	RB jb stop STOP		jb	1	0																		1	jb	STOP		1	RB jb stop STOP		RB	0
														1	RB	STOP		1	RB RB stop STOP		jb	1	0																		1	RB	STOP		1	RB RB stop STOP		RB	0
										1	RB	stop																									1	RB	stop
														1	jb	STOP		1	RB jb stop STOP		jb	1	0																		1	jb	STOP		1	RB jb stop STOP		RB	0
																						8	0	8jb:0RB																									0
																					phenotype if																											phenotype if
																					dominant suppressor																											recessive suppressor
																						jb	RB																										jb
														1	RB	STOP		1	RB RB stop STOP		jb	1	0																		1	RB	STOP		1	RB RB stop STOP		RB	0
										1	RB	stop																									1	RB	stop
														1	RB	STOP		1	RB RB stop STOP		jb	1	0																		1	RB	STOP		1	RB RB stop STOP		RB	0
														1	RB	stop		1	RB RB stop stop		RB	0	1																		1	RB	stop		1	RB RB stop stop		jb	1
										1	RB	stop																									1	RB	stop
Maternal					Paternal									1	RB	stop		1	RB RB stop stop		RB	0	1				Maternal					Paternal									1	RB	stop		1	RB RB stop stop		jb	1
RB phenotype					jb phenotype																						jb phenotype					RB phenotype
RB	RB	stop	stop		RB	RB	STOP	stop						1	RB	STOP		1	RB RB stop STOP		jb	1	0				RB	RB	stop	stop		RB	RB	STOP	stop						1	RB	STOP		1	RB RB stop STOP		RB	0
										1	RB	stop																									1	RB	stop
														1	RB	STOP		1	RB RB stop STOP		jb	1	0																		1	RB	STOP		1	RB RB stop STOP		RB	0
														1	RB	stop		1	RB RB stop stop		RB	0	1																		1	RB	stop		1	RB RB stop stop		jb	1
										1	RB	stop																									1	RB	stop
														1	RB	stop		1	RB RB stop stop		RB	0	1																		1	RB	stop		1	RB RB stop stop		jb	1
																						4	4	4jb:4RB																									4
																					phenotype if																											phenotype if
																					dominant suppressor																											recessive suppressor
																						jb	RB																										jb
														1	jb	STOP		1	RB jb stop STOP		jb	1	0																		1	jb	STOP		1	RB jb stop STOP		RB	0
										1	RB	stop																									1	RB	stop
														1	jb	STOP		1	RB jb stop STOP		jb	1	0																		1	jb	STOP		1	RB jb stop STOP		RB	0
														1	jb	stop		1	RB jb stop stop		RB	0	1																		1	jb	stop		1	RB jb stop stop		jb	1
										1	RB	stop																									1	RB	stop
Maternal					Paternal									1	jb	stop		1	RB jb stop stop		RB	0	1				Maternal					Paternal									1	jb	stop		1	RB jb stop stop		jb	1
RB phenotype					jb phenotype																						jb phenotype					jb phenotype
RB	RB	stop	stop		jb	jb	STOP	stop						1	jb	STOP		1	RB jb stop STOP		jb	1	0				RB	RB	stop	stop		jb	jb	STOP	stop						1	jb	STOP		1	RB jb stop STOP		RB	0
										1	RB	stop																									1	RB	stop
														1	jb	STOP		1	RB jb stop STOP		jb	1	0																		1	jb	STOP		1	RB jb stop STOP		RB	0
														1	jb	stop		1	RB jb stop stop		RB	0	1																		1	jb	stop		1	RB jb stop stop		jb	1
										1	RB	stop																									1	RB	stop
														1	jb	stop		1	RB jb stop stop		RB	0	1																		1	jb	stop		1	RB jb stop stop		jb	1
																						4	4	4jb:4RB																									4
																					phenotype if																											phenotype if
																					dominant suppressor																											recessive suppressor
																						jb	RB																										jb
														1	RB	STOP		1	RB RB stop STOP		jb	1	0																		1	RB	STOP		1	RB RB stop STOP		RB	0
										1	RB	stop																									1	RB	stop
														1	RB	STOP		1	RB RB stop STOP		jb	1	0																		1	RB	STOP		1	RB RB stop STOP		RB	0
														1	RB	STOP		1	RB RB stop STOP		jb	1	0																		1	RB	STOP		1	RB RB stop STOP		RB	0
										1	RB	stop																									1	RB	stop
Maternal					Paternal									1	RB	STOP		1	RB RB stop STOP		jb	1	0				Maternal					Paternal									1	RB	STOP		1	RB RB stop STOP		RB	0
RB phenotype					jb phenotype																						jb phenotype					RB phenotype
RB	RB	stop	stop		RB	RB	STOP	STOP						1	RB	STOP		1	RB RB stop STOP		jb	1	0				RB	RB	stop	stop		RB	RB	STOP	STOP						1	RB	STOP		1	RB RB stop STOP		RB	0
										1	RB	stop																									1	RB	stop
														1	RB	STOP		1	RB RB stop STOP		jb	1	0																		1	RB	STOP		1	RB RB stop STOP		RB	0
														1	RB	STOP		1	RB RB stop STOP		jb	1	0																		1	RB	STOP		1	RB RB stop STOP		RB	0
										1	RB	stop																									1	RB	stop
														1	RB	STOP		1	RB RB stop STOP		jb	1	0																		1	RB	STOP		1	RB RB stop STOP		RB	0
																						8	0	8jb:0RB																									0
																					phenotype if																											phenotype if
																					dominant suppressor																											recessive suppressor
																						jb	RB																										jb
														1	RB	stop		1	RB RB stop stop		RB	0	1																		1	RB	stop		1	RB RB stop stop		jb	1
										1	RB	stop																									1	RB	stop
														1	RB	stop		1	RB RB stop stop		RB	0	1																		1	RB	stop		1	RB RB stop stop		jb	1
														1	RB	stop		1	RB RB stop stop		RB	0	1																		1	RB	stop		1	RB RB stop stop		jb	1
										1	RB	stop																									1	RB	stop
Maternal					Paternal									1	RB	stop		1	RB RB stop stop		RB	0	1				Maternal					Paternal									1	RB	stop		1	RB RB stop stop		jb	1
RB phenotype					RB phenotype																						jb phenotype					jb phenotype
RB	RB	stop	stop		RB	RB	stop	stop						1	RB	stop		1	RB RB stop stop		RB	0	1				RB	RB	stop	stop		RB	RB	stop	stop						1	RB	stop		1	RB RB stop stop		jb	1
										1	RB	stop																									1	RB	stop
														1	RB	stop		1	RB RB stop stop		RB	0	1																		1	RB	stop		1	RB RB stop stop		jb	1
														1	RB	stop		1	RB RB stop stop		RB	0	1																		1	RB	stop		1	RB RB stop stop		jb	1
										1	RB	stop																									1	RB	stop
														1	RB	stop		1	RB RB stop stop		RB	0	1																		1	RB	stop		1	RB RB stop stop		jb	1
																						0	8	0jb:8RB																									8
																					phenotype if																											phenotype if
																					dominant suppressor																											recessive suppressor
																						jb	RB																										jb
														1	jb	STOP		1	RB jb stop STOP		jb	1	0																		1	jb	STOP		1	RB jb stop STOP		RB	0
										1	RB	stop																									1	RB	stop
														1	jb	STOP		1	RB jb stop STOP		jb	1	0																		1	jb	STOP		1	RB jb stop STOP		RB	0
														1	jb	STOP		1	RB jb stop STOP		jb	1	0																		1	jb	STOP		1	RB jb stop STOP		RB	0
										1	RB	stop																									1	RB	stop
Maternal					Paternal									1	jb	STOP		1	RB jb stop STOP		jb	1	0				Maternal					Paternal									1	jb	STOP		1	RB jb stop STOP		RB	0
RB phenotype					jb phenotype																						jb phenotype					jb phenotype
RB	RB	stop	stop		jb	jb	STOP	STOP						1	jb	STOP		1	RB jb stop STOP		jb	1	0				RB	RB	stop	stop		jb	jb	STOP	STOP						1	jb	STOP		1	RB jb stop STOP		RB	0
										1	RB	stop																									1	RB	stop
														1	jb	STOP		1	RB jb stop STOP		jb	1	0																		1	jb	STOP		1	RB jb stop STOP		RB	0
														1	jb	STOP		1	RB jb stop STOP		jb	1	0																		1	jb	STOP		1	RB jb stop STOP		RB	0
										1	RB	stop																									1	RB	stop
														1	jb	STOP		1	RB jb stop STOP		jb	1	0																		1	jb	STOP		1	RB jb stop STOP		RB	0
																						8	0	8jb:0RB																									0
																					phenotype if																											phenotype if
																					dominant suppressor																											recessive suppressor
																						jb	RB																										jb
														1	jb	stop		1	RB jb stop stop		RB	0	1																		1	jb	stop		1	RB jb stop stop		jb	1
										1	RB	stop																									1	RB	stop
														1	jb	stop		1	RB jb stop stop		RB	0	1																		1	jb	stop		1	RB jb stop stop		jb	1
														1	jb	stop		1	RB jb stop stop		RB	0	1																		1	jb	stop		1	RB jb stop stop		jb	1
										1	RB	stop																									1	RB	stop
Maternal					Paternal									1	jb	stop		1	RB jb stop stop		RB	0	1				Maternal					Paternal									1	jb	stop		1	RB jb stop stop		jb	1
RB phenotype					jb phenotype																						jb phenotype					jb phenotype
RB	RB	stop	stop		jb	jb	stop	stop						1	jb	stop		1	RB jb stop stop		RB	0	1				RB	RB	stop	stop		jb	jb	stop	stop						1	jb	stop		1	RB jb stop stop		jb	1
										1	RB	stop																									1	RB	stop
														1	jb	stop		1	RB jb stop stop		RB	0	1																		1	jb	stop		1	RB jb stop stop		jb	1
														1	jb	stop		1	RB jb stop stop		RB	0	1																		1	jb	stop		1	RB jb stop stop		jb	1
										1	RB	stop																									1	RB	stop
														1	jb	stop		1	RB jb stop stop		RB	0	1																		1	jb	stop		1	RB jb stop stop		jb	1
																						0	8	0jb:8RB																									8
																					phenotype if																											phenotype if
																					dominant suppressor																											recessive suppressor
																						jb	RB																										jb
														1	RB	STOP		1	jb RB STOP STOP		jb	1	0																		1	RB	STOP		1	RB RB STOP STOP		RB	0
														1	jb	STOP		1	jb jb STOP STOP		jb	1	0																		1	jb	STOP		1	RB jb STOP STOP		RB	0
										1	jb	STOP																									1	RB	STOP
														1	RB	stop		1	jb RB STOP stop		jb	1	0																		1	RB	stop		1	RB RB STOP stop		RB	0
														1	jb	stop		1	jb jb STOP stop		jb	1	0																		1	jb	stop		1	RB jb STOP stop		RB	0
														1	RB	STOP		1	jb RB STOP STOP		jb	1	0																		1	RB	STOP		1	jb RB STOP STOP		RB	0
Maternal					Paternal									1	jb	STOP		1	jb jb STOP STOP		jb	1	0				Maternal					Paternal									1	jb	STOP		1	jb jb STOP STOP		jb	1
jb phenotype					jb phenotype					1	jb	STOP															jb phenotype					RB phenotype					1	jb	STOP
jb	jb	STOP	STOP		RB	jb	STOP	stop						1	RB	stop		1	jb RB STOP stop		jb	1	0				jb	jb	STOP	STOP		RB	jb	STOP	stop						1	RB	stop		1	jb RB STOP stop		RB	0
														1	jb	stop		1	jb jb STOP stop		jb	1	0																		1	jb	stop		1	jb jb STOP stop		jb	1
														1	RB	STOP		1	jb RB STOP STOP		jb	1	0																		1	RB	STOP		1	RB RB stop STOP		RB	0
														1	jb	STOP		1	jb jb STOP STOP		jb	1	0																		1	jb	STOP		1	RB jb stop STOP		RB	0
										1	jb	STOP																									1	RB	stop
														1	RB	stop		1	jb RB STOP stop		jb	1	0																		1	RB	stop		1	RB RB stop stop		jb	1
														1	jb	stop		1	jb jb STOP stop		jb	1	0																		1	jb	stop		1	RB jb stop stop		jb	1
														1	RB	STOP		1	jb RB STOP STOP		jb	1	0																		1	RB	STOP		1	jb RB stop STOP		RB	0
														1	jb	STOP		1	jb jb STOP STOP		jb	1	0																		1	jb	STOP		1	jb jb stop STOP		jb	1
										1	jb	STOP																									1	jb	stop
														1	RB	stop		1	jb RB STOP stop		jb	1	0																		1	RB	stop		1	jb RB stop stop		jb	1
														1	jb	stop		1	jb jb STOP stop		jb	1	0																		1	jb	stop		1	jb jb stop stop		jb	1
																						16	0	16jb:0RB																									7
																					phenotype if																											phenotype if
																					dominant suppressor																											recessive suppressor
																						jb	RB																										jb
														1	RB	stop		1	jb RB STOP stop		jb	1	0																		1	RB	stop		1	jb RB STOP stop		RB	0
										1	jb	STOP																									1	jb	STOP
														1	jb	stop		1	jb jb STOP stop		jb	1	0																		1	jb	stop		1	jb jb STOP stop		jb	1
														1	RB	stop		1	jb RB STOP stop		jb	1	0																		1	RB	stop		1	jb RB STOP stop		RB	0
										1	jb	STOP																									1	jb	STOP
Maternal					Paternal									1	jb	stop		1	jb jb STOP stop		jb	1	0				Maternal					Paternal									1	jb	stop		1	jb jb STOP stop		jb	1
jb phenotype					RB phenotype																						jb phenotype					jb phenotype
jb	jb	STOP	STOP		RB	jb	stop	stop						1	RB	stop		1	jb RB STOP stop		jb	1	0				jb	jb	STOP	STOP		RB	jb	stop	stop						1	RB	stop		1	jb RB STOP stop		RB	0
										1	jb	STOP																									1	jb	STOP
														1	jb	stop		1	jb jb STOP stop		jb	1	0																		1	jb	stop		1	jb jb STOP stop		jb	1
														1	RB	stop		1	jb RB STOP stop		jb	1	0																		1	RB	stop		1	jb RB STOP stop		RB	0
										1	jb	STOP																									1	jb	STOP
														1	jb	stop		1	jb jb STOP stop		jb	1	0																		1	jb	stop		1	jb jb STOP stop		jb	1
																						8	0	8jb:0RB																									4
																					phenotype if																											phenotype if
																					dominant suppressor																											recessive suppressor
																						jb	RB																										jb
														1	RB	STOP		1	jb RB STOP STOP		jb	1	0																		1	RB	STOP		1	jb RB STOP STOP		RB	0
										1	jb	STOP																									1	jb	STOP
														1	jb	STOP		1	jb jb STOP STOP		jb	1	0																		1	jb	STOP		1	jb jb STOP STOP		jb	1
														1	RB	STOP		1	jb RB STOP STOP		jb	1	0																		1	RB	STOP		1	jb RB STOP STOP		RB	0
										1	jb	STOP																									1	jb	STOP
Maternal					Paternal									1	jb	STOP		1	jb jb STOP STOP		jb	1	0				Maternal					Paternal									1	jb	STOP		1	jb jb STOP STOP		jb	1
jb phenotype					jb phenotype																						jb phenotype					RB phenotype
jb	jb	STOP	STOP		RB	jb	STOP	STOP						1	RB	STOP		1	jb RB STOP STOP		jb	1	0				jb	jb	STOP	STOP		RB	jb	STOP	STOP						1	RB	STOP		1	jb RB STOP STOP		RB	0
										1	jb	STOP																									1	jb	STOP
														1	jb	STOP		1	jb jb STOP STOP		jb	1	0																		1	jb	STOP		1	jb jb STOP STOP		jb	1
														1	RB	STOP		1	jb RB STOP STOP		jb	1	0																		1	RB	STOP		1	jb RB STOP STOP		RB	0
										1	jb	STOP																									1	jb	STOP
														1	jb	STOP		1	jb jb STOP STOP		jb	1	0																		1	jb	STOP		1	jb jb STOP STOP		jb	1
																						8	0	8jb:0RB																									4
																					phenotype if																											phenotype if
																					dominant suppressor																											recessive suppressor
																						jb	RB																										jb
														1	RB	STOP		1	jb RB STOP STOP		jb	1	0																		1	RB	STOP		1	jb RB STOP STOP		RB	0
										1	jb	STOP																									1	jb	STOP
														1	RB	STOP		1	jb RB STOP STOP		jb	1	0																		1	RB	STOP		1	jb RB STOP STOP		RB	0
														1	RB	stop		1	jb RB STOP stop		jb	1	0																		1	RB	stop		1	jb RB STOP stop		RB	0
										1	jb	STOP																									1	jb	STOP
Maternal					Paternal									1	RB	stop		1	jb RB STOP stop		jb	1	0				Maternal					Paternal									1	RB	stop		1	jb RB STOP stop		RB	0
jb phenotype					jb phenotype																						jb phenotype					RB phenotype
jb	jb	STOP	STOP		RB	RB	STOP	stop						1	RB	STOP		1	jb RB STOP STOP		jb	1	0				jb	jb	STOP	STOP		RB	RB	STOP	stop						1	RB	STOP		1	jb RB STOP STOP		RB	0
										1	jb	STOP																									1	jb	STOP
														1	RB	STOP		1	jb RB STOP STOP		jb	1	0																		1	RB	STOP		1	jb RB STOP STOP		RB	0
														1	RB	stop		1	jb RB STOP stop		jb	1	0																		1	RB	stop		1	jb RB STOP stop		RB	0
										1	jb	STOP																									1	jb	STOP
														1	RB	stop		1	jb RB STOP stop		jb	1	0																		1	RB	stop		1	jb RB STOP stop		RB	0
																						8	0	8jb:0RB																									0
																					phenotype if																											phenotype if
																					dominant suppressor																											recessive suppressor
																						jb	RB																										jb
														1	jb	STOP		1	jb jb STOP STOP		jb	1	0																		1	jb	STOP		1	jb jb STOP STOP		jb	1
										1	jb	STOP																									1	jb	STOP
														1	jb	STOP		1	jb jb STOP STOP		jb	1	0																		1	jb	STOP		1	jb jb STOP STOP		jb	1
														1	jb	stop		1	jb jb STOP stop		jb	1	0																		1	jb	stop		1	jb jb STOP stop		jb	1
										1	jb	STOP																									1	jb	STOP
Maternal					Paternal									1	jb	stop		1	jb jb STOP stop		jb	1	0				Maternal					Paternal									1	jb	stop		1	jb jb STOP stop		jb	1
jb phenotype					jb phenotype																						jb phenotype					jb phenotype
jb	jb	STOP	STOP		jb	jb	STOP	stop						1	jb	STOP		1	jb jb STOP STOP		jb	1	0				jb	jb	STOP	STOP		jb	jb	STOP	stop						1	jb	STOP		1	jb jb STOP STOP		jb	1
										1	jb	STOP																									1	jb	STOP
														1	jb	STOP		1	jb jb STOP STOP		jb	1	0																		1	jb	STOP		1	jb jb STOP STOP		jb	1
														1	jb	stop		1	jb jb STOP stop		jb	1	0																		1	jb	stop		1	jb jb STOP stop		jb	1
										1	jb	STOP																									1	jb	STOP
														1	jb	stop		1	jb jb STOP stop		jb	1	0																		1	jb	stop		1	jb jb STOP stop		jb	1
																						8	0	8jb:0RB																									8
																					phenotype if																											phenotype if
																					dominant suppressor																											recessive suppressor
																						jb	RB																										jb
														1	RB	STOP		1	jb RB STOP STOP		jb	1	0																		1	RB	STOP		1	jb RB STOP STOP		RB	0
										1	jb	STOP																									1	jb	STOP
														1	RB	STOP		1	jb RB STOP STOP		jb	1	0																		1	RB	STOP		1	jb RB STOP STOP		RB	0
														1	RB	STOP		1	jb RB STOP STOP		jb	1	0																		1	RB	STOP		1	jb RB STOP STOP		RB	0
										1	jb	STOP																									1	jb	STOP
Maternal					Paternal									1	RB	STOP		1	jb RB STOP STOP		jb	1	0				Maternal					Paternal									1	RB	STOP		1	jb RB STOP STOP		RB	0
jb phenotype					jb phenotype																						jb phenotype					RB phenotype
jb	jb	STOP	STOP		RB	RB	STOP	STOP						1	RB	STOP		1	jb RB STOP STOP		jb	1	0				jb	jb	STOP	STOP		RB	RB	STOP	STOP						1	RB	STOP		1	jb RB STOP STOP		RB	0
										1	jb	STOP																									1	jb	STOP
														1	RB	STOP		1	jb RB STOP STOP		jb	1	0																		1	RB	STOP		1	jb RB STOP STOP		RB	0
														1	RB	STOP		1	jb RB STOP STOP		jb	1	0																		1	RB	STOP		1	jb RB STOP STOP		RB	0
										1	jb	STOP																									1	jb	STOP
														1	RB	STOP		1	jb RB STOP STOP		jb	1	0																		1	RB	STOP		1	jb RB STOP STOP		RB	0
																						8	0	8jb:0RB																									0
																					phenotype if																											phenotype if
																					dominant suppressor																											recessive suppressor
																						jb	RB																										jb
														1	RB	stop		1	jb RB STOP stop		jb	1	0																		1	RB	stop		1	jb RB STOP stop		RB	0
										1	jb	STOP																									1	jb	STOP
														1	RB	stop		1	jb RB STOP stop		jb	1	0																		1	RB	stop		1	jb RB STOP stop		RB	0
														1	RB	stop		1	jb RB STOP stop		jb	1	0																		1	RB	stop		1	jb RB STOP stop		RB	0
										1	jb	STOP																									1	jb	STOP
Maternal					Paternal									1	RB	stop		1	jb RB STOP stop		jb	1	0				Maternal					Paternal									1	RB	stop		1	jb RB STOP stop		RB	0
jb phenotype					RB phenotype																						jb phenotype					jb phenotype
jb	jb	STOP	STOP		RB	RB	stop	stop						1	RB	stop		1	jb RB STOP stop		jb	1	0				jb	jb	STOP	STOP		RB	RB	stop	stop						1	RB	stop		1	jb RB STOP stop		RB	0
										1	jb	STOP																									1	jb	STOP
														1	RB	stop		1	jb RB STOP stop		jb	1	0																		1	RB	stop		1	jb RB STOP stop		RB	0
														1	RB	stop		1	jb RB STOP stop		jb	1	0																		1	RB	stop		1	jb RB STOP stop		RB	0
										1	jb	STOP																									1	jb	STOP
														1	RB	stop		1	jb RB STOP stop		jb	1	0																		1	RB	stop		1	jb RB STOP stop		RB	0
																						8	0	8jb:0RB																									0
																					phenotype if																											phenotype if
																					dominant suppressor																											recessive suppressor
																						jb	RB																										jb
														1	jb	STOP		1	jb jb STOP STOP		jb	1	0																		1	jb	STOP		1	jb jb STOP STOP		jb	1
										1	jb	STOP																									1	jb	STOP
														1	jb	STOP		1	jb jb STOP STOP		jb	1	0																		1	jb	STOP		1	jb jb STOP STOP		jb	1
														1	jb	STOP		1	jb jb STOP STOP		jb	1	0																		1	jb	STOP		1	jb jb STOP STOP		jb	1
										1	jb	STOP																									1	jb	STOP
Maternal					Paternal									1	jb	STOP		1	jb jb STOP STOP		jb	1	0				Maternal					Paternal									1	jb	STOP		1	jb jb STOP STOP		jb	1
jb phenotype					jb phenotype																						jb phenotype					jb phenotype
jb	jb	STOP	STOP		jb	jb	STOP	STOP						1	jb	STOP		1	jb jb STOP STOP		jb	1	0				jb	jb	STOP	STOP		jb	jb	STOP	STOP						1	jb	STOP		1	jb jb STOP STOP		jb	1
										1	jb	STOP																									1	jb	STOP
														1	jb	STOP		1	jb jb STOP STOP		jb	1	0																		1	jb	STOP		1	jb jb STOP STOP		jb	1
														1	jb	STOP		1	jb jb STOP STOP		jb	1	0																		1	jb	STOP		1	jb jb STOP STOP		jb	1
										1	jb	STOP																									1	jb	STOP
														1	jb	STOP		1	jb jb STOP STOP		jb	1	0																		1	jb	STOP		1	jb jb STOP STOP		jb	1
																						8	0	8jb:0RB																									8
																					phenotype if																											phenotype if
																					dominant suppressor																											recessive suppressor
																						jb	RB																										jb
														1	jb	stop		1	jb jb STOP stop		jb	1	0																		1	jb	stop		1	jb jb STOP stop		jb	1
										1	jb	STOP																									1	jb	STOP
														1	jb	stop		1	jb jb STOP stop		jb	1	0																		1	jb	stop		1	jb jb STOP stop		jb	1
														1	jb	stop		1	jb jb STOP stop		jb	1	0																		1	jb	stop		1	jb jb STOP stop		jb	1
										1	jb	STOP																									1	jb	STOP
Maternal					Paternal									1	jb	stop		1	jb jb STOP stop		jb	1	0				Maternal					Paternal									1	jb	stop		1	jb jb STOP stop		jb	1
jb phenotype					jb phenotype																						jb phenotype					jb phenotype
jb	jb	STOP	STOP		jb	jb	stop	stop						1	jb	stop		1	jb jb STOP stop		jb	1	0				jb	jb	STOP	STOP		jb	jb	stop	stop						1	jb	stop		1	jb jb STOP stop		jb	1
										1	jb	STOP																									1	jb	STOP
														1	jb	stop		1	jb jb STOP stop		jb	1	0																		1	jb	stop		1	jb jb STOP stop		jb	1
														1	jb	stop		1	jb jb STOP stop		jb	1	0																		1	jb	stop		1	jb jb STOP stop		jb	1
										1	jb	STOP																									1	jb	STOP
														1	jb	stop		1	jb jb STOP stop		jb	1	0																		1	jb	stop		1	jb jb STOP stop		jb	1
																						8	0	8jb:0RB																									8
																					phenotype if																											phenotype if
																					dominant suppressor																											recessive suppressor
																						jb	RB																										jb
														1	RB	STOP		1	jb RB stop STOP		jb	1	0																		1	RB	STOP		1	RB RB STOP STOP		RB	0
														1	jb	STOP		1	jb jb stop STOP		jb	1	0																		1	jb	STOP		1	RB jb STOP STOP		RB	0
										1	jb	stop																									1	RB	STOP
														1	RB	stop		1	jb RB stop stop		RB	0	1																		1	RB	stop		1	RB RB STOP stop		RB	0
														1	jb	stop		1	jb jb stop stop		jb	1	0																		1	jb	stop		1	RB jb STOP stop		RB	0
														1	RB	STOP		1	jb RB stop STOP		jb	1	0																		1	RB	STOP		1	jb RB STOP STOP		RB	0
Maternal					Paternal									1	jb	STOP		1	jb jb stop STOP		jb	1	0				Maternal					Paternal									1	jb	STOP		1	jb jb STOP STOP		jb	1
jb phenotype					jb phenotype					1	jb	stop															jb phenotype					RB phenotype					1	jb	STOP
jb	jb	stop	stop		RB	jb	STOP	stop						1	RB	stop		1	jb RB stop stop		RB	0	1				jb	jb	stop	stop		RB	jb	STOP	stop						1	RB	stop		1	jb RB STOP stop		RB	0
														1	jb	stop		1	jb jb stop stop		jb	1	0																		1	jb	stop		1	jb jb STOP stop		jb	1
														1	RB	STOP		1	jb RB stop STOP		jb	1	0																		1	RB	STOP		1	RB RB stop STOP		RB	0
														1	jb	STOP		1	jb jb stop STOP		jb	1	0																		1	jb	STOP		1	RB jb stop STOP		RB	0
										1	jb	stop																									1	RB	stop
														1	RB	stop		1	jb RB stop stop		RB	0	1																		1	RB	stop		1	RB RB stop stop		jb	1
														1	jb	stop		1	jb jb stop stop		jb	1	0																		1	jb	stop		1	RB jb stop stop		jb	1
														1	RB	STOP		1	jb RB stop STOP		jb	1	0																		1	RB	STOP		1	jb RB stop STOP		RB	0
														1	jb	STOP		1	jb jb stop STOP		jb	1	0																		1	jb	STOP		1	jb jb stop STOP		jb	1
										1	jb	stop																									1	jb	stop
														1	RB	stop		1	jb RB stop stop		RB	0	1																		1	RB	stop		1	jb RB stop stop		jb	1
														1	jb	stop		1	jb jb stop stop		jb	1	0																		1	jb	stop		1	jb jb stop stop		jb	1
																						12	4	12jb:4RB																									7
																					phenotype if																											phenotype if
																					dominant suppressor																											recessive suppressor
																						jb	RB																										jb
														1	RB	stop		1	jb RB stop stop		RB	0	1																		1	RB	stop		1	jb RB stop stop		jb	1
										1	jb	stop																									1	jb	stop
														1	jb	stop		1	jb jb stop stop		jb	1	0																		1	jb	stop		1	jb jb stop stop		jb	1
														1	RB	stop		1	jb RB stop stop		RB	0	1																		1	RB	stop		1	jb RB stop stop		jb	1
										1	jb	stop																									1	jb	stop
Maternal					Paternal									1	jb	stop		1	jb jb stop stop		jb	1	0				Maternal					Paternal									1	jb	stop		1	jb jb stop stop		jb	1
jb phenotype					RB phenotype																						jb phenotype					jb phenotype
jb	jb	stop	stop		RB	jb	stop	stop						1	RB	stop		1	jb RB stop stop		RB	0	1				jb	jb	stop	stop		RB	jb	stop	stop						1	RB	stop		1	jb RB stop stop		jb	1
										1	jb	stop																									1	jb	stop
														1	jb	stop		1	jb jb stop stop		jb	1	0																		1	jb	stop		1	jb jb stop stop		jb	1
														1	RB	stop		1	jb RB stop stop		RB	0	1																		1	RB	stop		1	jb RB stop stop		jb	1
										1	jb	stop																									1	jb	stop
														1	jb	stop		1	jb jb stop stop		jb	1	0																		1	jb	stop		1	jb jb stop stop		jb	1
																						4	4	4jb:4RB																									8
																					phenotype if																											phenotype if
																					dominant suppressor																											recessive suppressor
																						jb	RB																										jb
														1	RB	STOP		1	jb RB stop STOP		jb	1	0																		1	RB	STOP		1	jb RB stop STOP		RB	0
										1	jb	stop																									1	jb	stop
														1	jb	STOP		1	jb jb stop STOP		jb	1	0																		1	jb	STOP		1	jb jb stop STOP		jb	1
														1	RB	STOP		1	jb RB stop STOP		jb	1	0																		1	RB	STOP		1	jb RB stop STOP		RB	0
										1	jb	stop																									1	jb	stop
Maternal					Paternal									1	jb	STOP		1	jb jb stop STOP		jb	1	0				Maternal					Paternal									1	jb	STOP		1	jb jb stop STOP		jb	1
jb phenotype					jb phenotype																						jb phenotype					RB phenotype
jb	jb	stop	stop		RB	jb	STOP	STOP						1	RB	STOP		1	jb RB stop STOP		jb	1	0				jb	jb	stop	stop		RB	jb	STOP	STOP						1	RB	STOP		1	jb RB stop STOP		RB	0
										1	jb	stop																									1	jb	stop
														1	jb	STOP		1	jb jb stop STOP		jb	1	0																		1	jb	STOP		1	jb jb stop STOP		jb	1
														1	RB	STOP		1	jb RB stop STOP		jb	1	0																		1	RB	STOP		1	jb RB stop STOP		RB	0
										1	jb	stop																									1	jb	stop
														1	jb	STOP		1	jb jb stop STOP		jb	1	0																		1	jb	STOP		1	jb jb stop STOP		jb	1
																						8	0	8jb:0RB																									4
																					phenotype if																											phenotype if
																					dominant suppressor																											recessive suppressor
																						jb	RB																										jb
														1	RB	STOP		1	jb RB stop STOP		jb	1	0																		1	RB	STOP		1	jb RB stop STOP		RB	0
										1	jb	stop																									1	jb	stop
														1	RB	STOP		1	jb RB stop STOP		jb	1	0																		1	RB	STOP		1	jb RB stop STOP		RB	0
														1	RB	stop		1	jb RB stop stop		RB	0	1																		1	RB	stop		1	jb RB stop stop		jb	1
										1	jb	stop																									1	jb	stop
Maternal					Paternal									1	RB	stop		1	jb RB stop stop		RB	0	1				Maternal					Paternal									1	RB	stop		1	jb RB stop stop		jb	1
jb phenotype					jb phenotype																						jb phenotype					RB phenotype
jb	jb	stop	stop		RB	RB	STOP	stop						1	RB	STOP		1	jb RB stop STOP		jb	1	0				jb	jb	stop	stop		RB	RB	STOP	stop						1	RB	STOP		1	jb RB stop STOP		RB	0
										1	jb	stop																									1	jb	stop
														1	RB	STOP		1	jb RB stop STOP		jb	1	0																		1	RB	STOP		1	jb RB stop STOP		RB	0
														1	RB	stop		1	jb RB stop stop		RB	0	1																		1	RB	stop		1	jb RB stop stop		jb	1
										1	jb	stop																									1	jb	stop
														1	RB	stop		1	jb RB stop stop		RB	0	1																		1	RB	stop		1	jb RB stop stop		jb	1
																						4	4	4jb:4RB																									4
																					phenotype if																											phenotype if
																					dominant suppressor																											recessive suppressor
																						jb	RB																										jb
														1	jb	STOP		1	jb jb stop STOP		jb	1	0																		1	jb	STOP		1	jb jb stop STOP		jb	1
										1	jb	stop																									1	jb	stop
														1	jb	STOP		1	jb jb stop STOP		jb	1	0																		1	jb	STOP		1	jb jb stop STOP		jb	1
														1	jb	stop		1	jb jb stop stop		jb	1	0																		1	jb	stop		1	jb jb stop stop		jb	1
										1	jb	stop																									1	jb	stop
Maternal					Paternal									1	jb	stop		1	jb jb stop stop		jb	1	0				Maternal					Paternal									1	jb	stop		1	jb jb stop stop		jb	1
jb phenotype					jb phenotype																						jb phenotype					jb phenotype
jb	jb	stop	stop		jb	jb	STOP	stop						1	jb	STOP		1	jb jb stop STOP		jb	1	0				jb	jb	stop	stop		jb	jb	STOP	stop						1	jb	STOP		1	jb jb stop STOP		jb	1
										1	jb	stop																									1	jb	stop
														1	jb	STOP		1	jb jb stop STOP		jb	1	0																		1	jb	STOP		1	jb jb stop STOP		jb	1
														1	jb	stop		1	jb jb stop stop		jb	1	0																		1	jb	stop		1	jb jb stop stop		jb	1
										1	jb	stop																									1	jb	stop
														1	jb	stop		1	jb jb stop stop		jb	1	0																		1	jb	stop		1	jb jb stop stop		jb	1
																						8	0	8jb:0RB																									8
																					phenotype if																											phenotype if
																					dominant suppressor																											recessive suppressor
																						jb	RB																										jb
														1	RB	STOP		1	jb RB stop STOP		jb	1	0																		1	RB	STOP		1	jb RB stop STOP		RB	0
										1	jb	stop																									1	jb	stop
														1	RB	STOP		1	jb RB stop STOP		jb	1	0																		1	RB	STOP		1	jb RB stop STOP		RB	0
														1	RB	STOP		1	jb RB stop STOP		jb	1	0																		1	RB	STOP		1	jb RB stop STOP		RB	0
										1	jb	stop																									1	jb	stop
Maternal					Paternal									1	RB	STOP		1	jb RB stop STOP		jb	1	0				Maternal					Paternal									1	RB	STOP		1	jb RB stop STOP		RB	0
jb phenotype					jb phenotype																						jb phenotype					RB phenotype
jb	jb	stop	stop		RB	RB	STOP	STOP						1	RB	STOP		1	jb RB stop STOP		jb	1	0				jb	jb	stop	stop		RB	RB	STOP	STOP						1	RB	STOP		1	jb RB stop STOP		RB	0
										1	jb	stop																									1	jb	stop
														1	RB	STOP		1	jb RB stop STOP		jb	1	0																		1	RB	STOP		1	jb RB stop STOP		RB	0
														1	RB	STOP		1	jb RB stop STOP		jb	1	0																		1	RB	STOP		1	jb RB stop STOP		RB	0
										1	jb	stop																									1	jb	stop
														1	RB	STOP		1	jb RB stop STOP		jb	1	0																		1	RB	STOP		1	jb RB stop STOP		RB	0
																						8	0	8jb:0RB																									0
																					phenotype if																											phenotype if
																					dominant suppressor																											recessive suppressor
																						jb	RB																										jb
														1	RB	stop		1	jb RB stop stop		RB	0	1																		1	RB	stop		1	jb RB stop stop		jb	1
										1	jb	stop																									1	jb	stop
														1	RB	stop		1	jb RB stop stop		RB	0	1																		1	RB	stop		1	jb RB stop stop		jb	1
														1	RB	stop		1	jb RB stop stop		RB	0	1																		1	RB	stop		1	jb RB stop stop		jb	1
										1	jb	stop																									1	jb	stop
Maternal					Paternal									1	RB	stop		1	jb RB stop stop		RB	0	1				Maternal					Paternal									1	RB	stop		1	jb RB stop stop		jb	1
jb phenotype					RB phenotype																						jb phenotype					jb phenotype
jb	jb	stop	stop		RB	RB	stop	stop						1	RB	stop		1	jb RB stop stop		RB	0	1				jb	jb	stop	stop		RB	RB	stop	stop						1	RB	stop		1	jb RB stop stop		jb	1
										1	jb	stop																									1	jb	stop
														1	RB	stop		1	jb RB stop stop		RB	0	1																		1	RB	stop		1	jb RB stop stop		jb	1
														1	RB	stop		1	jb RB stop stop		RB	0	1																		1	RB	stop		1	jb RB stop stop		jb	1
										1	jb	stop																									1	jb	stop
														1	RB	stop		1	jb RB stop stop		RB	0	1																		1	RB	stop		1	jb RB stop stop		jb	1
																						0	8	0jb:8RB																									8
																					phenotype if																											phenotype if
																					dominant suppressor																											recessive suppressor
																						jb	RB																										jb
														1	jb	STOP		1	jb jb stop STOP		jb	1	0																		1	jb	STOP		1	jb jb stop STOP		jb	1
										1	jb	stop																									1	jb	stop
														1	jb	STOP		1	jb jb stop STOP		jb	1	0																		1	jb	STOP		1	jb jb stop STOP		jb	1
														1	jb	STOP		1	jb jb stop STOP		jb	1	0																		1	jb	STOP		1	jb jb stop STOP		jb	1
										1	jb	stop																									1	jb	stop
Maternal					Paternal									1	jb	STOP		1	jb jb stop STOP		jb	1	0				Maternal					Paternal									1	jb	STOP		1	jb jb stop STOP		jb	1
jb phenotype					jb phenotype																						jb phenotype					jb phenotype
jb	jb	stop	stop		jb	jb	STOP	STOP						1	jb	STOP		1	jb jb stop STOP		jb	1	0				jb	jb	stop	stop		jb	jb	STOP	STOP						1	jb	STOP		1	jb jb stop STOP		jb	1
										1	jb	stop																									1	jb	stop
														1	jb	STOP		1	jb jb stop STOP		jb	1	0																		1	jb	STOP		1	jb jb stop STOP		jb	1
														1	jb	STOP		1	jb jb stop STOP		jb	1	0																		1	jb	STOP		1	jb jb stop STOP		jb	1
										1	jb	stop																									1	jb	stop
														1	jb	STOP		1	jb jb stop STOP		jb	1	0																		1	jb	STOP		1	jb jb stop STOP		jb	1
																						8	0	8jb:0RB																									8
																					phenotype if																											phenotype if
																					dominant suppressor																											recessive suppressor
																						jb	RB																										jb
														1	jb	stop		1	jb jb stop stop		jb	1	0																		1	jb	stop		1	jb jb stop stop		jb	1
										1	jb	stop																									1	jb	stop
														1	jb	stop		1	jb jb stop stop		jb	1	0																		1	jb	stop		1	jb jb stop stop		jb	1
														1	jb	stop		1	jb jb stop stop		jb	1	0																		1	jb	stop		1	jb jb stop stop		jb	1
										1	jb	stop																									1	jb	stop
Maternal					Paternal									1	jb	stop		1	jb jb stop stop		jb	1	0				Maternal					Paternal									1	jb	stop		1	jb jb stop stop		jb	1
jb phenotype					jb phenotype																						jb phenotype					jb phenotype
jb	jb	stop	stop		jb	jb	stop	stop						1	jb	stop		1	jb jb stop stop		jb	1	0				jb	jb	stop	stop		jb	jb	stop	stop						1	jb	stop		1	jb jb stop stop		jb	1
										1	jb	stop																									1	jb	stop
														1	jb	stop		1	jb jb stop stop		jb	1	0																		1	jb	stop		1	jb jb stop stop		jb	1
														1	jb	stop		1	jb jb stop stop		jb	1	0																		1	jb	stop		1	jb jb stop stop		jb	1
										1	jb	stop																									1	jb	stop
														1	jb	stop		1	jb jb stop stop		jb	1	0																		1	jb	stop		1	jb jb stop stop		jb	1
																						8	0	8jb:0RB																									8
[truncated: 2 more columns]
