# Supplementary material for: Evidence of epistatic suppression of repeat fruiting in cultivated strawberry
Source: BMC Plant Biol. 2019 Sep 5;19:386. doi: 10.1186/s12870-019-1984-7 (PMC6729047; doi:10.1186/s12870-019-1984-7)
Supplement: Supplementary file 5 — Table S5. Segregation ratios for progeny families from all possible phenotype/genotype parental combinations for a two-locus model to explain repeat fruiting vs once-fruiting of strawberry. Segregation ratios assume the primary, already mapped locus, has a dominant allele (RB) conferring repeat fruiting, and a recessive allele (jb) conferring once-fruiting. Repeat-fruiting parental phenotypes are highlighted in dull yellow, and once-fruiting phenotypes are highlighted in pale green. On the left of the grey vertical bar are segregations ratios that assume the presence of a second locus with a completely dominant allele (STOP) conferring epistatic suppression of the mapped locus when homozygous (STOP STOP) or heterozygous (STOP stop), and a recessive allele (stop) that does not affect the mapped locus). On the right of the grey vertical bar are segregation ratios that assume the presence of a second locus with a recessive allele (stop) conferring epistatic suppression of (or failure to support) the mapped locus when homozygous (stop stop), and a completely dominant allele (STOP) that does not change the phenotype conferred by the mapped locus. Horizontal grey and purple bars separate different genotypic parental-combination possibilities for similar phenotypic possibilities. Resulting progeny phenotypes are characterized as repeat-fruiting (RB) or once-fruiting (jb) similar to the mapped locus. Similar segregation ratios are highlighted in similar colors, and simplified to the right if appropriate, with non-segregation designated as RB for all repeat-fruiting, and jb for all once-fruiting. (XLSX 41 kb) [file 12870_2019_1984_MOESM5_ESM.xlsx]

## Sheet: Sup Table 5 
Supplementary Table 5 Segregation ratios for progeny families from all possible phenotype/genotype parental combinations for a two-locus model to explain repeat fruiting vs once-fruiting of strawberry. Segregation ratios assume the primary, already mapped locus, has a dominant allele (RB) conferring repeat fruiting, and a recessive allele (jb) conferring once-fruiting. Repeat-fruiting parental ph…
Maternal					Paternal					Dominant supressor ratio	Simplified		Maternal					Paternal					Recessive supressor ratio	Simplified
jb phenotype					jb phenotype								RB phenotype					RB phenotype
RB	jb	STOP	stop		RB	jb	STOP	stop		13jb:3RB	13jb:3RB		RB	jb	STOP	stop		RB	jb	STOP	stop		7jb:9RB	7jb:9RB
jb phenotype					RB phenotype								RB phenotype					jb phenotype
RB	jb	STOP	stop		RB	jb	stop	stop		5jb:3RB	5jb:3RB		RB	jb	STOP	stop		RB	jb	stop	stop		5jb:3RB	5jb:3RB
jb phenotype					jb phenotype								RB phenotype					RB phenotype
RB	jb	STOP	stop		RB	jb	STOP	STOP		8jb:0RB	jb		RB	jb	STOP	stop		RB	jb	STOP	STOP		0jb:8RB	RB
jb phenotype					jb phenotype								RB phenotype					RB phenotype
RB	jb	STOP	stop		RB	RB	STOP	stop		6jb:2RB	3jb:1RB		RB	jb	STOP	stop		RB	RB	STOP	stop		2jb:6RB	1jb:3RB
jb phenotype					jb phenotype								RB phenotype					jb phenotype
RB	jb	STOP	stop		jb	jb	STOP	stop		8jb:0RB	jb		RB	jb	STOP	stop		jb	jb	STOP	stop		4jb:4RB	1jb:1RB
jb phenotype					jb phenotype								RB phenotype					RB phenotype
RB	jb	STOP	stop		RB	RB	STOP	STOP		8jb:0RB	jb		RB	jb	STOP	stop		RB	RB	STOP	STOP		0jb:8RB	RB
jb phenotype					RB phenotype								RB phenotype					jb phenotype
RB	jb	STOP	stop		RB	RB	stop	stop		4jb:4RB	1jb:1RB		RB	jb	STOP	stop		RB	RB	stop	stop		4jb:4RB	1jb:1RB
jb phenotype					jb phenotype								RB phenotype					jb phenotype
RB	jb	STOP	stop		jb	jb	STOP	STOP		8jb:0RB	jb		RB	jb	STOP	stop		jb	jb	STOP	STOP		4jb:4RB	1jb:1RB
jb phenotype					jb phenotype								RB phenotype					jb phenotype
RB	jb	STOP	stop		jb	jb	stop	stop		6jb:2RB	3jb:1RB		RB	jb	STOP	stop		jb	jb	stop	stop		6jb:2RB	3jb:1RB
jb phenotype					jb phenotype								RB phenotype					RB phenotype
RB	jb	STOP	STOP		RB	jb	STOP	stop		16jb:0RB	jb		RB	jb	STOP	STOP		RB	jb	STOP	stop		7jb:9RB	7jb:9RB
jb phenotype					RB phenotype								RB phenotype					jb phenotype
RB	jb	STOP	STOP		RB	jb	stop	stop		8jb:0RB	jb		RB	jb	STOP	STOP		RB	jb	stop	stop		2jb:6RB	1jb:3RB
jb phenotype					jb phenotype								RB phenotype					RB phenotype
RB	jb	STOP	STOP		RB	jb	STOP	STOP		8jb:0RB	jb		RB	jb	STOP	STOP		RB	jb	STOP	STOP		2jb:6RB	1jb:3RB
jb phenotype					jb phenotype								RB phenotype					RB phenotype
RB	jb	STOP	STOP		RB	RB	STOP	stop		8jb:0RB	jb		RB	jb	STOP	STOP		RB	RB	STOP	stop		0jb:8RB	RB
jb phenotype					jb phenotype								RB phenotype					jb phenotype
RB	jb	STOP	STOP		jb	jb	STOP	stop		8jb:0RB	jb		RB	jb	STOP	STOP		jb	jb	STOP	stop		4jb:4RB	1jb:1RB
jb phenotype					jb phenotype								RB phenotype					RB phenotype
RB	jb	STOP	STOP		RB	RB	STOP	STOP		8jb:0RB	jb		RB	jb	STOP	STOP		RB	RB	STOP	STOP		0jb:8RB	RB
jb phenotype					RB phenotype								RB phenotype					jb phenotype
RB	jb	STOP	STOP		RB	RB	stop	stop		8jb:0RB	jb		RB	jb	STOP	STOP		RB	RB	stop	stop		0jb:8RB	RB
jb phenotype					jb phenotype								RB phenotype					jb phenotype
RB	jb	STOP	STOP		jb	jb	STOP	STOP		8jb:0RB	jb		RB	jb	STOP	STOP		jb	jb	STOP	STOP		4jb:4RB	1jb:1RB
jb phenotype					jb phenotype								RB phenotype					jb phenotype
RB	jb	STOP	STOP		jb	jb	stop	stop		8jb:0RB	jb		RB	jb	STOP	STOP		jb	jb	stop	stop		4jb:4RB	1jb:1RB
RB phenotype					jb phenotype								jb phenotype					RB phenotype
RB	jb	stop	stop		RB	jb	STOP	stop		10jb:6RB	5jb:3RB		RB	jb	stop	stop		RB	jb	STOP	stop		4jb:12RB	1jb:3RB
RB phenotype					RB phenotype								jb phenotype					jb phenotype
RB	jb	stop	stop		RB	jb	stop	stop		2jb:6RB	1jb:3RB		RB	jb	stop	stop		RB	jb	stop	stop		8jb:0RB	jb
RB phenotype					jb phenotype								jb phenotype					RB phenotype
RB	jb	stop	stop		RB	jb	STOP	STOP		8jb:0RB	jb		RB	jb	stop	stop		RB	jb	STOP	STOP		2jb:6RB	1jb:3RB
RB phenotype					jb phenotype								jb phenotype					RB phenotype
RB	jb	stop	stop		RB	RB	STOP	stop		4jb:4RB	1jb:1RB		RB	jb	stop	stop		RB	RB	STOP	stop		4jb:4RB	1jb:1RB
RB phenotype					jb phenotype								jb phenotype					jb phenotype
RB	jb	stop	stop		jb	jb	STOP	stop		8jb:0RB	jb		RB	jb	stop	stop		jb	jb	STOP	stop		4jb:4RB	1jb:1RB
RB phenotype					jb phenotype								jb phenotype					RB phenotype
RB	jb	stop	stop		RB	RB	STOP	STOP		8jb:0RB	jb		RB	jb	stop	stop		RB	RB	STOP	STOP		0jb:8RB	RB
RB phenotype					RB phenotype								jb phenotype					jb phenotype
RB	jb	stop	stop		RB	RB	stop	stop		0jb:8RB	RB		RB	jb	stop	stop		RB	RB	stop	stop		8jb:0RB	jb
RB phenotype					jb phenotype								jb phenotype					jb phenotype
RB	jb	stop	stop		jb	jb	STOP	STOP		8jb:0RB	jb		RB	jb	stop	stop		jb	jb	STOP	STOP		4jb:4RB	1jb:1RB
RB phenotype					jb phenotype								jb phenotype					jb phenotype
RB	jb	stop	stop		jb	jb	stop	stop		4jb:4RB	1jb:1RB		RB	jb	stop	stop		jb	jb	stop	stop		8jb:0RB	jb
jb phenotype					jb phenotype								RB phenotype					RB phenotype
RB	RB	STOP	stop		RB	jb	STOP	stop		12jb:4RB	3jb:1RB		RB	RB	STOP	stop		RB	jb	STOP	stop		7jb:9RB	7jb:9RB
jb phenotype					RB phenotype								RB phenotype					jb phenotype
RB	RB	STOP	stop		RB	jb	stop	stop		4jb:4RB	1jb:1RB		RB	RB	STOP	stop		RB	jb	stop	stop		4jb:4RB	1jb:1RB
jb phenotype					RB phenotype								RB phenotype					RB phenotype
RB	RB	STOP	stop		RB	jb	STOP	STOP		8jb:0RB	jb		RB	RB	STOP	stop		RB	jb	STOP	STOP		0jb:8RB	RB
jb phenotype					jb phenotype								RB phenotype					RB phenotype
RB	RB	STOP	stop		RB	RB	STOP	stop		6jb:2RB	3jb:1RB		RB	RB	STOP	stop		RB	RB	STOP	stop		2jb:6RB	1jb:3RB
jb phenotype					jb phenotype								RB phenotype					jb phenotype
RB	RB	STOP	stop		jb	jb	STOP	stop		6jb:2RB	3jb:1RB		RB	RB	STOP	stop		jb	jb	STOP	stop		2jb:6RB	1jb:3RB
jb phenotype					jb phenotype								RB phenotype					RB phenotype
RB	RB	STOP	stop		RB	RB	STOP	STOP		8jb:0RB	jb		RB	RB	STOP	stop		RB	RB	STOP	STOP		0jb:8RB	RB
jb phenotype					RB phenotype								RB phenotype					jb phenotype
RB	RB	STOP	stop		RB	RB	stop	stop		4jb:4RB	1jb:1RB		RB	RB	STOP	stop		RB	RB	stop	stop		4jb:4RB	1jb:1RB
jb phenotype					jb phenotype								RB phenotype					jb phenotype
RB	RB	STOP	stop		jb	jb	STOP	STOP		8jb:0RB	jb		RB	RB	STOP	stop		jb	jb	STOP	STOP		0jb:8RB	RB
jb phenotype					jb phenotype								RB phenotype					jb phenotype
RB	RB	STOP	stop		jb	jb	stop	stop		4jb:4RB	1jb:1RB		RB	RB	STOP	stop		jb	jb	stop	stop		4jb:4RB	1jb:1RB
jb phenotype					jb phenotype								jb phenotype					RB phenotype
jb	jb	STOP	stop		RB	jb	STOP	stop		14jb:2RB	7jb:1RB		jb	jb	STOP	stop		RB	jb	STOP	stop		7jb:9RB	7jb:9RB
jb phenotype					RB phenotype								jb phenotype					jb phenotype
jb	jb	STOP	stop		RB	jb	stop	stop		6jb:2RB	3jb:1RB		jb	jb	STOP	stop		RB	jb	stop	stop		6jb:2RB	3jb:1RB
jb phenotype					jb phenotype								jb phenotype					RB phenotype
jb	jb	STOP	stop		RB	jb	STOP	STOP		8jb:0RB	jb		jb	jb	STOP	stop		RB	jb	STOP	STOP		4jb:4RB	1jb:1RB
jb phenotype					jb phenotype								jb phenotype					RB phenotype
jb	jb	STOP	stop		RB	RB	STOP	stop		6jb:2RB	3jb:1RB		jb	jb	STOP	stop		RB	RB	STOP	stop		2jb:6RB	1jb:3RB
jb phenotype					jb phenotype								jb phenotype					jb phenotype
jb	jb	STOP	stop		jb	jb	STOP	stop		8jb:0RB	jb		jb	jb	STOP	stop		jb	jb	STOP	stop		8jb:0RB	jb
jb phenotype					jb phenotype								jb phenotype					RB phenotype
jb	jb	STOP	stop		RB	RB	STOP	STOP		8jb:0RB	jb		jb	jb	STOP	stop		RB	RB	STOP	STOP		0jb:8RB	RB
jb phenotype					RB phenotype								jb phenotype					jb phenotype
jb	jb	STOP	stop		RB	RB	stop	stop		4jb:4RB	1jb:1RB		jb	jb	STOP	stop		RB	RB	stop	stop		4jb:4RB	1jb:1RB
jb phenotype					jb phenotype								jb phenotype					jb phenotype
jb	jb	STOP	stop		jb	jb	STOP	STOP		8jb:0RB	jb		jb	jb	STOP	stop		jb	jb	STOP	STOP		8jb:0RB	jb
jb phenotype					jb phenotype								jb phenotype					jb phenotype
jb	jb	STOP	stop		jb	jb	stop	stop		8jb:0RB	jb		jb	jb	STOP	stop		jb	jb	stop	stop		8jb:0RB	jb
jb phenotype					jb phenotype								RB phenotype					RB phenotype
RB	RB	STOP	STOP		RB	jb	STOP	stop		16jb:0RB	jb		RB	RB	STOP	STOP		RB	jb	STOP	stop		6jb:10RB	3jb:5RB
jb phenotype					RB phenotype								RB phenotype					jb phenotype
RB	RB	STOP	STOP		RB	jb	stop	stop		8jb:0RB	jb		RB	RB	STOP	STOP		RB	jb	stop	stop		0jb:8RB	RB
jb phenotype					jb phenotype								RB phenotype					RB phenotype
RB	RB	STOP	STOP		RB	jb	STOP	STOP		8jb:0RB	jb		RB	RB	STOP	STOP		RB	jb	STOP	STOP		0jb:8RB	RB
jb phenotype					jb phenotype								RB phenotype					RB phenotype
RB	RB	STOP	STOP		RB	RB	STOP	stop		8jb:0RB	jb		RB	RB	STOP	STOP		RB	RB	STOP	stop		0jb:8RB	RB
jb phenotype					jb phenotype								RB phenotype					jb phenotype
RB	RB	STOP	STOP		jb	jb	STOP	stop		8jb:0RB	jb		RB	RB	STOP	STOP		jb	jb	STOP	stop		0jb:8RB	RB
jb phenotype					jb phenotype								RB phenotype					RB phenotype
RB	RB	STOP	STOP		RB	RB	STOP	STOP		8jb:0RB	jb		RB	RB	STOP	STOP		RB	RB	STOP	STOP		0jb:8RB	RB
jb phenotype					RB phenotype								RB phenotype					jb phenotype
RB	RB	STOP	STOP		RB	RB	stop	stop		8jb:0RB	jb		RB	RB	STOP	STOP		RB	RB	stop	stop		0jb:8RB	RB
jb phenotype					jb phenotype								RB phenotype					jb phenotype
RB	RB	STOP	STOP		jb	jb	STOP	STOP		8jb:0RB	jb		RB	RB	STOP	STOP		jb	jb	STOP	STOP		0jb:8RB	RB
jb phenotype					jb phenotype								RB phenotype					jb phenotype
RB	RB	STOP	STOP		jb	jb	stop	stop		8jb:0RB	jb		RB	RB	STOP	STOP		jb	jb	stop	stop		0jb:8RB	RB
RB phenotype					jb phenotype								jb phenotype					RB phenotype
RB	RB	stop	stop		RB	jb	STOP	stop		8jb:8RB	1jb:1RB		RB	RB	stop	stop		RB	jb	STOP	stop		6jb:10RB	3jb:5RB
RB phenotype					RB phenotype								jb phenotype					jb phenotype
RB	RB	stop	stop		RB	jb	stop	stop		0jb:8RB	RB		RB	RB	stop	stop		RB	jb	stop	stop		8jb:0RB	jb
RB phenotype					RB phenotype								jb phenotype					RB phenotype
RB	RB	stop	stop		RB	jb	STOP	STOP		8jb:0RB	jb		RB	RB	stop	stop		RB	jb	STOP	STOP		0jb:8RB	RB
RB phenotype					jb phenotype								jb phenotype					RB phenotype
RB	RB	stop	stop		RB	RB	STOP	stop		4jb:4RB	1jb:1RB		RB	RB	stop	stop		RB	RB	STOP	stop		4jb:4RB	1jb:1RB
RB phenotype					jb phenotype								jb phenotype					jb phenotype
RB	RB	stop	stop		jb	jb	STOP	stop		4jb:4RB	1jb:1RB		RB	RB	stop	stop		jb	jb	STOP	stop		4jb:4RB	1jb:1RB
RB phenotype					jb phenotype								jb phenotype					RB phenotype
RB	RB	stop	stop		RB	RB	STOP	STOP		8jb:0RB	jb		RB	RB	stop	stop		RB	RB	STOP	STOP		0jb:8RB	RB
RB phenotype					RB phenotype								jb phenotype					jb phenotype
RB	RB	stop	stop		RB	RB	stop	stop		0jb:8RB	RB		RB	RB	stop	stop		RB	RB	stop	stop		8jb:0RB	jb
RB phenotype					jb phenotype								jb phenotype					jb phenotype
RB	RB	stop	stop		jb	jb	STOP	STOP		8jb:0RB	jb		RB	RB	stop	stop		jb	jb	STOP	STOP		0jb:8RB	RB
RB phenotype					jb phenotype								jb phenotype					jb phenotype
RB	RB	stop	stop		jb	jb	stop	stop		0jb:8RB	RB		RB	RB	stop	stop		jb	jb	stop	stop		8jb:0RB	jb
jb phenotype					jb phenotype								jb phenotype					RB phenotype
jb	jb	STOP	STOP		RB	jb	STOP	stop		16jb:0RB	jb		jb	jb	STOP	STOP		RB	jb	STOP	stop		7jb:9RB	7jb:9RB
jb phenotype					RB phenotype								jb phenotype					jb phenotype
jb	jb	STOP	STOP		RB	jb	stop	stop		8jb:0RB	jb		jb	jb	STOP	STOP		RB	jb	stop	stop		4jb:4RB	1jb:1RB
jb phenotype					jb phenotype								jb phenotype					RB phenotype
jb	jb	STOP	STOP		RB	jb	STOP	STOP		8jb:0RB	jb		jb	jb	STOP	STOP		RB	jb	STOP	STOP		4jb:4RB	1jb:1RB
jb phenotype					jb phenotype								jb phenotype					RB phenotype
jb	jb	STOP	STOP		RB	RB	STOP	stop		8jb:0RB	jb		jb	jb	STOP	STOP		RB	RB	STOP	stop		0jb:8RB	RB
jb phenotype					jb phenotype								jb phenotype					jb phenotype
jb	jb	STOP	STOP		jb	jb	STOP	stop		8jb:0RB	jb		jb	jb	STOP	STOP		jb	jb	STOP	stop		8jb:0RB	jb
jb phenotype					jb phenotype								jb phenotype					RB phenotype
jb	jb	STOP	STOP		RB	RB	STOP	STOP		8jb:0RB	jb		jb	jb	STOP	STOP		RB	RB	STOP	STOP		0jb:8RB	RB
jb phenotype					RB phenotype								jb phenotype					jb phenotype
jb	jb	STOP	STOP		RB	RB	stop	stop		8jb:0RB	jb		jb	jb	STOP	STOP		RB	RB	stop	stop		0jb:8RB	RB
jb phenotype					jb phenotype								jb phenotype					jb phenotype
jb	jb	STOP	STOP		jb	jb	STOP	STOP		8jb:0RB	jb		jb	jb	STOP	STOP		jb	jb	STOP	STOP		8jb:0RB	jb
jb phenotype					jb phenotype								jb phenotype					jb phenotype
jb	jb	STOP	STOP		jb	jb	stop	stop		8jb:0RB	jb		jb	jb	STOP	STOP		jb	jb	stop	stop		8jb:0RB	jb
jb phenotype					jb phenotype								jb phenotype					RB phenotype
jb	jb	stop	stop		RB	jb	STOP	stop		12jb:4RB	3jb:1RB		jb	jb	stop	stop		RB	jb	STOP	stop		7jb:9RB	7jb:9RB
jb phenotype					RB phenotype								jb phenotype					jb phenotype
jb	jb	stop	stop		RB	jb	stop	stop		4jb:4RB	1jb:1RB		jb	jb	stop	stop		RB	jb	stop	stop		8jb:0RB	jb
jb phenotype					jb phenotype								jb phenotype					RB phenotype
jb	jb	stop	stop		RB	jb	STOP	STOP		8jb:0RB	jb		jb	jb	stop	stop		RB	jb	STOP	STOP		4jb:4RB	1jb:1RB
jb phenotype					jb phenotype								jb phenotype					RB phenotype
jb	jb	stop	stop		RB	RB	STOP	stop		4jb:4RB	1jb:1RB		jb	jb	stop	stop		RB	RB	STOP	stop		4jb:4RB	1jb:1RB
jb phenotype					jb phenotype								jb phenotype					jb phenotype
jb	jb	stop	stop		jb	jb	STOP	stop		8jb:0RB	jb		jb	jb	stop	stop		jb	jb	STOP	stop		8jb:0RB	jb
jb phenotype					jb phenotype								jb phenotype					RB phenotype
jb	jb	stop	stop		RB	RB	STOP	STOP		8jb:0RB	jb		jb	jb	stop	stop		RB	RB	STOP	STOP		0jb:8RB	RB
jb phenotype					RB phenotype								jb phenotype					jb phenotype
jb	jb	stop	stop		RB	RB	stop	stop		0jb:8RB	RB		jb	jb	stop	stop		RB	RB	stop	stop		8jb:0RB	jb
jb phenotype					jb phenotype								jb phenotype					jb phenotype
jb	jb	stop	stop		jb	jb	STOP	STOP		8jb:0RB	jb		jb	jb	stop	stop		jb	jb	STOP	STOP		8jb:0RB	jb
jb phenotype					jb phenotype								jb phenotype					jb phenotype
jb	jb	stop	stop		jb	jb	stop	stop		8jb:0RB	jb		jb	jb	stop	stop		jb	jb	stop	stop		8jb:0RB	jb
