# Supplementary material for: Evidence of epistatic suppression of repeat fruiting in cultivated strawberry
Source: BMC Plant Biol. 2019 Sep 5;19:386. doi: 10.1186/s12870-019-1984-7 (PMC6729047; doi:10.1186/s12870-019-1984-7)
Supplement: Supplementary file 6 — Table S6. Segregating strawberry breeding families planted 2008 and evaluated the summers of 2008 and 2009. Parental and progeny phenotypes were classified as once-fruiting (jb) or repeat fruiting (RB) for each summer. Segregation ratios were calculated and tested for Chi-square goodness of fit. Chi-test probabilities over 0.000001 were highlighted in light green. The best fitting ratio or ratios were determined for the year of planting and for the subsequent year. Differences in segregation ratio from one year to the next occurred for several families. (XLSX 58 kb) [file 12870_2019_1984_MOESM6_ESM.xlsx]

## Sheet: Sheet1
Supplementary Table 6 Segregating strawberry breeding families planted 2008 and evaluated the summers of 2008 and 2009. Parental and progeny phenotypes were classified as once-fruiting (jb) or repeat fruiting (RB) for each summer. Segregation ratios were calculated and tested for Chi-square goodness of fit. Chi-test probabilities over 0.000001 were highlighted in light green. The best fitting rat…
Seed parent	X	Pollen parent	Type of cross (pheno-typically)	Evaluation summer	Rest-fit segregation ratios (jb:RB)	Total # seedlings	Observed # jb	Observed # RB		15 jb exp	1 RB exp	P>X2	7 jb exp	1 RB exp	P>X2	13 jb exp	3 RB exp	P>X2	3 jb exp	1 RB exp	P>X2	5 jb exp	3 RB exp	P>X2	1jb exp	1 RB exp	P>X2	7 jb exp	9 RB exp	P>X2	3 jb exp	5 RB exp	P>X2	1 jb exp	3 RB exp	P>X2	1 jb exp	15 RB exp	P>X2
RB17	X	B1031	RB x jb	2008	3:1, 13:3	120	85	35		112.5	7.5	3.36344e-25	105	15	3.37989e-08	90	30	0.291841	90	30	0.291841	75	45	0.0593464	60	60	5.01033e-06	52.5	67.5	2.22361e-09	45	75	4.61144e-14	30	90	4.36773e-31	7.5	112.5	8.78312e-188
				2009	1:1	117	64	53		109.688	7.3125	3.48279e-68	102.375	14.625	7.56566e-27	87.75	29.25	3.96303e-07	87.75	29.25	3.96303e-07	73.125	43.875	0.0814129	58.5	58.5	0.309177	51.1875	65.8125	0.0169514	43.875	73.125	0.000121465	29.25	87.75	1.17767e-13	7.3125	109.688	6.00728e-104
RB10	X	B1033	RB x jb	2008	3:1, 13:3	115	85	30		107.812	7.1875	1.5202e-18	100.625	14.375	1.05457e-05	86.25	28.75	0.787783	86.25	28.75	0.787783	71.875	43.125	0.0114681	57.5	57.5	2.91631e-07	52.5	67.5	1.55984e-10	45	75	2.59034e-15	28.75	86.25	8.94868e-34	7.1875	107.812	2.01245e-197
				2009	1:1, 7:9	100	42	58		93.75	6.25	2.10165e-101	87.5	12.5	4.56555e-43	75	25	2.51672e-14	75	25	2.51672e-14	62.5	37.5	2.291e-05	50	50	0.109599	51.1875	65.8125	0.108465	43.875	73.125	0.0732545	25	75	8.63767e-05	6.25	93.75	2.32213e-49
B960	X	B1038	jb x jb	2008	7:1	120	107	13		112.5	7.5	0.0380626	105	15	0.580912	90	30	0.000338483	90	30	0.000338483	75	45	1.59972e-09	60	60	9.40627e-18	52.5	67.5	1.13716e-23	45	75	1.41989e-31	30	90	2.94576e-59	7.5	112.5	3.76955e-308
				2009	5:3	113	71	42		105.938	7.0625	5.42877e-42	98.875	14.125	2.20976e-15	84.75	28.25	0.00281555	84.75	28.25	0.00281555	70.625	42.375	0.941911	56.5	56.5	0.00637021	51.1875	65.8125	5.45082e-05	43.875	73.125	4.28129e-08	28.25	84.75	1.58036e-20	7.0625	105.938	2.72038e-136
RB14	X	B1142	RB x jb	2008	5:3	120	73	47		112.5	7.5	3.47911e-50	105	15	1.02052e-18	90	30	0.000338483	90	30	0.000338483	75	45	0.706082	60	60	0.0176221	52.5	67.5	0.000161712	45	75	1.29374e-07	30	90	1.2438e-19	7.5	112.5	1.02805e-134
				2009	1:1, 7:9	115	54	61		107.812	7.1875	1.84084e-95	100.625	14.375	1.78182e-39	86.25	28.75	3.78121e-12	86.25	28.75	3.78121e-12	71.875	43.125	0.000575224	57.5	57.5	0.513915	51.1875	65.8125	0.476682	43.875	73.125	0.037074	28.75	86.25	5.39857e-08	7.1875	107.812	1.05765e-72
RB7	X	B1142	RB x jb	2008	7:1	107	94	13		100.312	6.6875	0.0117001	93.625	13.375	0.912713	80.25	26.75	0.00214202	80.25	26.75	0.00214202	66.875	40.125	6.07623e-08	53.5	53.5	4.8568e-15	52.5	67.5	1.88368e-18	45	75	1.48788e-24	26.75	80.25	5.93479e-51	6.6875	100.312	2.07819e-266
				2009	1:1	104	53	51		97.5	6.5	1.20126e-72	91	13	1.90989e-29	78	26	1.50156e-08	78	26	1.50156e-08	65	39	0.0150749	52	52	0.844519	51.1875	65.8125	0.0652737	43.875	73.125	0.00337639	26	78	9.69842e-10	6.5	97.5	3.76003e-79
RB15	X	B1149	RB x jb	2008	7:1	120	109	11		112.5	7.5	0.186858	105	15	0.269548	90	30	6.18729e-05	90	30	6.18729e-05	75	45	1.44472e-10	60	60	3.68146e-19	52.5	67.5	2.55895e-25	45	75	1.55961e-33	30	90	2.7992e-62	7.5	112.5	0
				2009	1:1	116	62	54		108.75	7.25	6.64361e-72	101.5	14.5	1.41191e-28	87	29	8.29631e-08	87	29	8.29631e-08	72.5	43.5	0.0440362	58	58	0.457614	51.1875	65.8125	0.0358516	43.875	73.125	0.000409255	29	87	1.48436e-12	7.25	108.75	6.49091e-98
B1538	X	B1167	jb x jb	2008	7:1	120	102	18		112.5	7.5	7.50132e-05	105	15	0.407626	90	30	0.011412	90	30	0.011412	75	45	3.55863e-07	60	60	1.74541e-14	52.5	67.5	8.3248e-20	45	75	6.05454e-27	30	90	4.87652e-52	7.5	112.5	3.59183e-278
				2009	1:1	98	35	63		91.875	6.125	1.58311e-124	85.75	12.25	3.40728e-54	73.5	24.5	2.67191e-19	73.5	24.5	2.67191e-19	61.25	36.75	4.32046e-08	49	49	0.00467774	51.1875	65.8125	0.022082	43.875	73.125	0.0737667	24.5	73.5	0.0143059	6.125	91.875	1.94194e-33
B1546	X	B1167	jb x jb	2008	7:1	118	100	18		110.625	7.375	5.32799e-05	103.25	14.75	0.365648	88.5	29.5	0.0144903	88.5	29.5	0.0144903	73.75	44.25	5.99065e-07	59	59	4.39584e-14	52.5	67.5	5.40067e-19	45	75	7.45408e-26	29.5	88.5	8.77892e-51	7.375	110.625	8.03865e-272
				2009	1:1, 7:9	110	52	58		103.125	6.875	3.44516e-90	96.25	13.75	2.83964e-37	82.5	27.5	1.86936e-11	82.5	27.5	1.86936e-11	68.75	41.25	0.000970811	55	55	0.567269	51.1875	65.8125	0.332199	43.875	73.125	0.0313618	27.5	82.5	6.86296e-08	6.875	103.125	1.11563e-70
EB674 X37	X	B1167	RB x jb	2008	5:3	120	80	40		112.5	7.5	1.5502e-34	105	15	5.17631e-12	90	30	0.035015	90	30	0.035015	75	45	0.345779	60	60	0.00026073	52.5	67.5	4.18201e-07	45	75	4.12093e-11	30	90	5.59456e-26	7.5	112.5	1.36431e-164
				2009	1:1, 7:9	111	51	60		104.062	6.9375	3.7737e-96	97.125	13.875	5.30801e-40	83.25	27.75	1.55878e-12	83.25	27.75	1.55878e-12	69.375	41.625	0.000315109	55.5	55.5	0.392971	51.1875	65.8125	0.473395	43.875	73.125	0.0608957	27.75	83.25	3.46231e-07	6.9375	104.062	6.94431e-67
RB4	X	B1167	RB x jb	2008	1:1, 5:3	44	24	20		41.25	2.75	6.37351e-27	38.5	5.5	3.85065e-11	33	11	0.00172795	33	11	0.00172795	27.5	16.5	0.275758	22	22	0.546494	52.5	67.5	2.69714e-12	45	75	1.43646e-12	11	33	6.01052e-06	2.75	41.25	5.54779e-40
				2009	1:3	43	14	29		40.3125	2.6875	1.02446e-61	37.625	5.375	1.23411e-27	32.25	10.75	1.29897e-10	32.25	10.75	1.29897e-10	26.875	16.125	5.00013e-05	21.5	21.5	0.0221679	51.1875	65.8125	5.20613e-12	43.875	73.125	7.21519e-12	10.75	32.25	0.252381	2.6875	40.3125	1.02678e-12
B1281	X	B1181	RB x jb	2008	1:7, 3:1, 13:3	33	28	5		30.9375	2.0625	0.0346442	28.875	4.125	0.64511	24.75	8.25	0.191366	24.75	8.25	0.191366	20.625	12.375	0.00800514	16.5	16.5	6.23367e-05	52.5	67.5	8.44109e-17	45	75	2.43577e-17	8.25	24.75	2.0251e-15	2.0625	30.9375	1.19693e-77
				2009	NS all R	30	0	30		28.125	1.875	7.21299e-100	26.25	3.75	1.37362e-47	22.5	7.5	2.3816e-21	22.5	7.5	2.3816e-21	18.75	11.25	1.53746e-12	15	15	4.32046e-08	51.1875	65.8125	4.21151e-17	43.875	73.125	8.42404e-17	7.5	22.5	0.0015654	1.875	28.125	0.157299
RB13	X	B1181	RB x jb	2008	7:1, 15:1	41	38	3		38.4375	2.5625	0.777739	35.875	5.125	0.31563	30.75	10.25	0.00892688	30.75	10.25	0.00892688	25.625	15.375	6.55003e-05	20.5	20.5	4.60092e-08	52.5	67.5	5.41813e-16	45	75	5.33455e-17	10.25	30.75	1.3981e-23	2.5625	38.4375	1.06916e-115
				2009	1:1, 5:3	41	23	18		38.4375	2.5625	2.2806e-23	35.875	5.125	1.20259e-09	30.75	10.25	0.00518715	30.75	10.25	0.00518715	25.625	15.375	0.397106	20.5	20.5	0.43488	51.1875	65.8125	1.34829e-12	43.875	73.125	7.20453e-13	10.25	30.75	4.25513e-06	2.5625	38.4375	1.05766e-39
RB5	X	B1181	RB x jb	2008	15:1	114	108	6		106.875	7.125	0.663355	99.75	14.25	0.0194717	85.5	28.5	1.1351e-06	85.5	28.5	1.1351e-06	71.25	42.75	1.16323e-12	57	57	1.25781e-21	52.5	67.5	9.13313e-27	45	75	7.44329e-35	28.5	85.5	2.87117e-66	7.125	106.875	0
				2009	7:9	112	48	64		105	7	1.11489e-109	98	14	2.68641e-46	84	28	3.97089e-15	84	28	3.97089e-15	70	42	1.75514e-05	56	56	0.13057	51.1875	65.8125	0.6182	43.875	73.125	0.216639	28	84	1.27497e-05	7	105	1.18367e-57
B1676P06	X	B1330	jb x jb	2008	15:1	119	117	2		111.562	7.4375	0.0394744	104.125	14.875	0.000358704	89.25	29.75	4.235e-09	89.25	29.75	4.235e-09	74.375	44.625	6.96407e-16	59.5	59.5	5.52907e-26	52.5	67.5	6.49378e-33	45	75	2.09021e-42	29.75	89.25	3.53222e-76	7.4375	111.562	0
				2009	3:1, 13:3	116	85	31		108.75	7.25	8.25319e-20	101.5	14.5	3.6164e-06	87	29	0.668036	87	29	0.668036	72.5	43.5	0.0165157	58	58	5.33726e-07	51.1875	65.8125	1.73018e-10	43.875	73.125	2.2715e-15	29	87	3.23879e-33	7.25	108.75	1.98906e-195
B1714P06	X	B1330	jb x jb	2008	15:1	120	113	7		112.5	7.5	0.850436	105	15	0.0272297	90	30	1.24194e-06	90	30	1.24194e-06	75	45	7.75888e-13	60	60	3.79738e-22	52.5	67.5	8.66125e-29	45	75	1.23151e-37	30	90	1.48555e-68	7.5	112.5	0
				2009	7:1	119	106	13		111.562	7.4375	0.035157	104.125	14.875	0.603259	89.25	29.75	0.000391102	89.25	29.75	0.000391102	74.375	44.625	2.12084e-09	59.5	59.5	1.5242e-17	51.1875	65.8125	8.85828e-24	43.875	73.125	9.84718e-32	29.75	89.25	1.28632e-58	7.4375	111.562	6.19341e-305
Fort Laramie	X	B1330	RB x jb	2008	7:1	119	99	20		111.562	7.4375	1.96025e-06	104.125	14.875	0.155443	89.25	29.75	0.0390083	89.25	29.75	0.0390083	74.375	44.625	3.11931e-06	59.5	59.5	4.42383e-13	52.5	67.5	5.73043e-18	45	75	1.14188e-24	29.75	89.25	1.15599e-48	7.4375	111.562	1.86593e-263
				2009	7:9, 3:5	109	45	64		102.188	6.8125	2.25476e-113	95.375	13.625	3.27208e-48	81.75	27.25	4.32423e-16	81.75	27.25	4.32423e-16	68.125	40.875	4.75699e-06	54.5	54.5	0.0687788	51.1875	65.8125	0.371735	43.875	73.125	0.279911	27.25	81.75	8.62593e-05	6.8125	102.188	1.37833e-51
Ogalala	X	B1330	RB x jb	2008	5:3	119	76	43		111.562	7.4375	2.42325e-41	104.125	14.875	6.40078e-15	89.25	29.75	0.00503076	89.25	29.75	0.00503076	74.375	44.625	0.758312	59.5	59.5	0.00248547	52.5	67.5	1.05363e-05	45	75	3.28204e-09	29.75	89.25	1.22783e-22	7.4375	111.562	1.23272e-148
				2009	1:3	114	28	86		106.875	7.125	1.48704e-204	99.75	14.25	8.66644e-92	85.5	28.5	1.6462e-35	85.5	28.5	1.6462e-35	71.25	42.75	5.90238e-17	57	57	5.56642e-08	51.1875	65.8125	4.38709e-05	43.875	73.125	0.00464985	28.5	85.5	0.913879	7.125	106.875	6.63965e-16
RB1	X	B1330	RB x jb	2008	15:1	114	110	4		106.875	7.125	0.226614	99.75	14.25	0.0036988	85.5	28.5	1.1629e-07	85.5	28.5	1.1629e-07	71.25	42.75	6.55005e-14	57	57	3.15101e-23	52.5	67.5	1.61134e-28	45	75	6.49877e-37	28.5	85.5	1.50024e-69	7.125	106.875	0
				2009	15:1	111	103	8		104.062	6.9375	0.676955	97.125	13.875	0.0917736	83.25	27.75	1.4967e-05	83.25	27.75	1.4967e-05	69.375	41.625	4.32701e-11	55.5	55.5	1.93309e-19	51.1875	65.8125	2.98399e-24	43.875	73.125	8.58016e-32	27.75	83.25	4.00555e-61	6.9375	104.062	0
RB2	X	B1330	RB x jb	2008	5:3	119	81	38		111.562	7.4375	5.57096e-31	104.125	14.875	1.45644e-10	89.25	29.75	0.0807163	89.25	29.75	0.0807163	74.375	44.625	0.209675	59.5	59.5	8.08712e-05	52.5	67.5	1.00516e-07	45	75	6.90811e-12	29.75	89.25	1.9997e-27	7.4375	111.562	8.50368e-171
				2009	1:1	117	57	60		109.688	7.3125	4.65739e-90	102.375	14.625	7.23058e-37	87.75	29.25	5.19441e-11	87.75	29.25	5.19441e-11	73.125	43.875	0.00207492	58.5	58.5	0.781511	51.1875	65.8125	0.278707	43.875	73.125	0.0121967	29.25	87.75	3.12789e-09	7.3125	109.688	2.64039e-80
RB16	X	B1419	RB x jb	2008	1:1, 5:3	102	56	46		95.625	6.375	4.38966e-59	89.25	12.75	2.40306e-23	76.5	25.5	2.7639e-06	76.5	25.5	2.7639e-06	63.75	38.25	0.112953	51	51	0.322102	52.5	67.5	0.00778846	45	75	0.000192571	25.5	76.5	3.0745e-12	6.375	95.625	1.3121e-91
				2009	1:1	100	44	56		93.75	6.25	7.2902e-94	87.5	12.5	1.632e-39	75	25	8.11828e-13	75	25	8.11828e-13	62.5	37.5	0.000132727	50	50	0.230139	51.1875	65.8125	0.115871	43.875	73.125	0.045209	25	75	1.1447e-05	6.25	93.75	7.84614e-55
B1665RB	X	B1593	RB x jb	2008	7:1, 3:1, 13:3	61	50	11		57.1875	3.8125	0.000143659	53.375	7.625	0.191341	45.75	15.25	0.208871	45.75	15.25	0.208871	38.125	22.875	0.001686	30.5	30.5	5.93137e-07	52.5	67.5	5.754e-12	45	75	1.10606e-13	15.25	45.75	9.11782e-25	3.8125	57.1875	8.0943e-132
				2009	1:1	60	29	31		56.25	3.75	7.45049e-48	52.5	7.5	4.58072e-20	45	15	1.83972e-06	45	15	1.83972e-06	37.5	22.5	0.0234106	30	30	0.796253	51.1875	65.8125	1.19333e-07	43.875	73.125	6.16775e-08	15	45	2.99306e-05	3.75	56.25	2.45711e-41
RB3	X	B1593	RB x jb	2008	3:1, 13:3	23	17	6		21.5625	1.4375	8.48795e-05	20.125	2.875	0.0488068	17.25	5.75	0.904177	17.25	5.75	0.904177	14.375	8.625	0.258223	11.5	11.5	0.0218101	52.5	67.5	3.6726e-19	45	75	2.37167e-19	5.75	17.25	6.04843e-08	1.4375	21.5625	5.59854e-41
				2009	1:1	23	12	11		21.5625	1.4375	1.76224e-16	20.125	2.875	3.01163e-07	17.25	5.75	0.0114681	17.25	5.75	0.0114681	14.375	8.625	0.306343	11.5	11.5	0.834827	51.1875	65.8125	3.38377e-18	43.875	73.125	2.92898e-18	5.75	17.25	0.00261552	1.4375	21.5625	9.14581e-20
RB8	X	B1593	RB x jb	2008	3:1, 13:3	91	74	17		85.3125	5.6875	9.62991e-07	79.625	11.375	0.074592	68.25	22.75	0.163915	68.25	22.75	0.163915	56.875	34.125	0.0002088	45.5	45.5	2.29775e-09	52.5	67.5	8.76736e-12	45	75	1.56966e-15	22.75	68.25	2.38967e-35	5.6875	85.3125	2.41528e-192
				2009	1:1	88	39	49		82.5	5.5	8.49871e-82	77	11	1.71113e-34	66	22	2.99248e-11	66	22	2.99248e-11	55	33	0.000426556	44	44	0.286422	51.1875	65.8125	0.00730371	43.875	73.125	0.0035498	22	66	2.85027e-05	5.5	82.5	2.9466e-49
B1540	X	NCF94-17	RB x jb	2008	3:1, 13:3	120	88	32		112.5	7.5	2.47586e-20	105	15	2.69958e-06	90	30	0.67329	90	30	0.67329	75	45	0.014234	60	60	3.18636e-07	52.5	67.5	6.46287e-11	45	75	5.1393e-16	30	90	2.21728e-34	7.5	112.5	1.94345e-202
				2009	almost NS all R	117	1	116		109.688	7.3125	0	102.375	14.625	1.15563e-176	87.75	29.25	1.3855e-76	87.75	29.25	1.3855e-76	73.125	43.875	3.69089e-43	58.5	58.5	2.12086e-26	51.1875	65.8125	8.51719e-21	43.875	73.125	2.66531e-16	29.25	87.75	1.62451e-09	7.3125	109.688	0.0159123
B1566	X	NCF94-17	jb x jb	2008	NS no R	121	121	0		113.438	7.5625	0.0045087	105.875	15.125	3.21596e-05	90.75	30.25	2.14124e-10	90.75	30.25	2.14124e-10	75.625	45.375	1.58779e-17	60.5	60.5	3.82132e-28	52.5	67.5	5.44758e-36	45	75	3.86905e-46	30.25	90.75	6.25677e-81	7.5625	113.438	0
				2009	15:1	119	116	3		111.562	7.4375	0.0928596	104.125	14.875	0.000996352	89.25	29.75	1.48714e-08	89.25	29.75	1.48714e-08	74.375	44.625	3.22712e-15	59.5	59.5	3.82148e-25	51.1875	65.8125	9.65928e-33	43.875	73.125	2.60865e-42	29.75	89.25	1.74398e-74	7.4375	111.562	0
B1278	X	Northeaster	RB x jb	2008	NS no R	149	149	0		139.688	9.3125	0.00162312	130.375	18.625	3.95669e-06	111.75	37.25	1.82216e-12	111.75	37.25	1.82216e-12	93.125	55.875	3.22537e-21	74.5	74.5	2.86775e-34	52.5	67.5	3.40034e-55	45	75	1.48794e-70	37.25	111.75	3.24342e-99	9.3125	139.688	0
				2009	15:1	147	146	1		137.812	9.1875	0.0052747	128.625	18.375	1.46968e-05	110.25	36.75	9.79223e-12	110.25	36.75	9.79223e-12	91.875	55.125	2.94017e-20	73.5	73.5	5.79804e-33	51.1875	65.8125	5.19665e-54	43.875	73.125	3.89123e-69	36.75	110.25	3.54852e-96	9.1875	137.812	0
B1280	X	Northeaster	RB x jb	2008	7:1	117	97	20		109.688	7.3125	1.26159e-06	102.375	14.625	0.132957	87.75	29.25	0.0482779	87.75	29.25	0.0482779	73.125	43.875	5.1333e-06	58.5	58.5	1.08987e-12	52.5	67.5	3.31917e-17	45	75	1.23139e-23	29.25	87.75	2.01869e-47	7.3125	109.688	3.78153e-257
				2009	1:1	112	58	54		105	7	3.49355e-75	98	14	3.0102e-30	84	28	1.39774e-08	84	28	1.39774e-08	70	42	0.0191725	56	56	0.705457	51.1875	65.8125	0.0818963	43.875	73.125	0.00200027	28	84	5.88867e-11	7	105	3.44396e-88
B1410U	X	Northeaster	jb x jb	2008	7:1	121	102	19		113.438	7.5625	1.74307e-05	105.875	15.125	0.286798	90.75	30.25	0.0181822	90.75	30.25	0.0181822	75.625	45.375	7.31817e-07	60.5	60.5	4.50713e-14	52.5	67.5	1.73534e-19	45	75	1.29435e-26	30.25	90.75	2.81085e-51	7.5625	113.438	1.57894e-275
				2009	5:3	120	74	46		112.5	7.5	9.14936e-48	105	15	1.16031e-17	90	30	0.00074328	90	30	0.00074328	75	45	0.850436	60	60	0.0105871	51.1875	65.8125	5.91026e-05	43.875	73.125	2.94129e-08	30	90	1.75937e-20	7.5	112.5	8.48943e-139
B1543	X	Northeaster	jb x jb	2008	7:1	108	93	15		101.25	6.75	0.00103967	94.5	13.5	0.662521	81	27	0.00766076	81	27	0.00766076	67.5	40.5	4.0113e-07	54	54	6.11696e-14	52.5	67.5	2.07047e-17	45	75	2.28247e-23	27	81	1.05397e-48	6.75	101.25	1.25258e-257
				2009	1:1	101	55	46		94.6875	6.3125	7.8146e-60	88.375	12.625	1.0007e-23	75.75	25.25	1.85856e-06	75.75	25.25	1.85856e-06	63.125	37.875	0.0949266	50.5	50.5	0.370502	51.1875	65.8125	0.0124305	43.875	73.125	0.000331647	25.25	75.75	8.12242e-12	6.3125	94.6875	4.16959e-89
RB6	X	Northeaster	RB x jb	2008	3:1, 13:3	84	67	17		78.75	5.25	1.18173e-07	73.5	10.5	0.0319973	63	21	0.3135	63	21	0.3135	52.5	31.5	0.00108337	42	42	4.88497e-08	52.5	67.5	1.01817e-10	45	75	8.84229e-14	21	63	4.58235e-31	5.25	78.75	1.69454e-170
				2009	1:1	84	45	39		78.75	5.25	2.90937e-52	73.5	10.5	5.32506e-21	63	21	5.74471e-06	63	21	5.74471e-06	52.5	31.5	0.090969	42	42	0.512691	51.1875	65.8125	0.000634631	43.875	73.125	6.49058e-05	21	63	1.47173e-09	5.25	78.75	8.64684e-72
B1678P06	X	Tribute	jb x RB	2008	7:1, 3:1, 13:3	106	87	19		99.375	6.625	6.85096e-07	92.75	13.25	0.0912744	79.5	26.5	0.0925075	79.5	26.5	0.0925075	66.25	39.75	3.14052e-05	53	53	3.98205e-11	52.5	67.5	3.34632e-14	45	75	2.242e-19	26.5	79.5	5.976e-42	6.625	99.375	3.41258e-228
				2009	1:1	87	38	49		81.5625	5.4375	6.00493e-83	76.125	10.875	4.34331e-35	65.25	21.75	1.51005e-11	65.25	21.75	1.51005e-11	54.375	32.625	0.00028749	43.5	43.5	0.238269	51.1875	65.8125	0.00554525	43.875	73.125	0.00310304	21.75	65.25	5.73642e-05	5.4375	81.5625	3.75018e-47
B1716P06	X	Tribute	jb x RB	2008	7:1, 15:1	45	42	3		42.1875	2.8125	0.908073	39.375	5.625	0.236724	33.75	11.25	0.0045087	33.75	11.25	0.0045087	28.125	16.875	1.93387e-05	22.5	22.5	6.10789e-09	52.5	67.5	1.42454e-15	45	75	8.37164e-17	11.25	33.75	3.45495e-26	2.8125	42.1875	1.11978e-128
				2009	1:1, 5:3	37	21	16		34.6875	2.3125	1.45785e-20	32.375	4.625	1.56333e-08	27.75	9.25	0.0103854	27.75	9.25	0.0103854	23.125	13.875	0.470534	18.5	18.5	0.41108	51.1875	65.8125	9.3211e-14	43.875	73.125	5.47279e-14	9.25	27.75	8.15619e-06	2.3125	34.6875	6.5623e-37
B1576	X	VR 95,42,03	jb x RB	2008	15:1	104	101	3		97.5	6.5	0.156239	91	13	0.00302686	78	26	1.904e-07	78	26	1.904e-07	65	39	3.06015e-13	52	52	7.27673e-22	52.5	67.5	5.91104e-25	45	75	4.84942e-32	26	78	1.07591e-64	6.5	97.5	0
				2009	5:3	104	63	41		97.5	6.5	2.19028e-44	91	13	1.0238e-16	78	26	0.00068171	78	26	0.00068171	65	39	0.685407	52	52	0.0309841	51.1875	65.8125	0.000509459	43.875	73.125	2.15733e-06	26	78	5.34473e-17	6.5	97.5	6.13105e-116
B1579	X	VR 95,42,03	jb x RB	2008	3:1, 13:3	91	69	22		85.3125	5.6875	1.61332e-12	79.625	11.375	0.000757643	68.25	22.75	0.855922	68.25	22.75	0.855922	56.875	34.125	0.0086532	45.5	45.5	8.35279e-07	52.5	67.5	2.12444e-09	45	75	1.35125e-12	22.75	68.25	4.23161e-29	5.6875	85.3125	1.65223e-165
				2009	1:1	86	40	46		80.625	5.375	3.33485e-73	75.25	10.75	1.42293e-30	64.5	21.5	1.05266e-09	64.5	21.5	1.05266e-09	53.75	32.25	0.00219384	43	43	0.517634	51.1875	65.8125	0.00373249	43.875	73.125	0.00125743	21.5	64.5	4.08444e-06	5.375	80.625	1.11785e-53
B1591	X	VR 95,42,03	jb x RB	2008	3:1, 13:3	83	63	20		77.8125	5.1875	1.85734e-11	72.625	10.375	0.00140074	62.25	20.75	0.849217	62.25	20.75	0.849217	51.875	31.125	0.0116574	41.5	41.5	2.36003e-06	52.5	67.5	2.51678e-09	45	75	5.40766e-12	20.75	62.25	9.14212e-27	5.1875	77.8125	1.77227e-151
				2009	1:1	76	35	41		71.25	4.75	3.87276e-66	66.5	9.5	8.69775e-28	57	19	5.61149e-09	57	19	5.61149e-09	47.5	28.5	0.00305902	38	38	0.491297	51.1875	65.8125	0.000142116	43.875	73.125	6.64878e-05	19	57	2.25015e-05	4.75	71.25	1.32546e-46
B1734P06	X	VR 95,42,03	jb x RB	2008	3:1, 13:3	71	51	20		66.5625	4.4375	2.34754e-14	62.125	8.875	6.54643e-05	53.25	17.75	0.537453	53.25	17.75	0.537453	44.375	26.625	0.104364	35.5	35.5	0.000234129	52.5	67.5	7.2417e-09	45	75	1.42191e-10	17.75	53.25	8.01275e-20	4.4375	66.5625	2.37845e-115
				2009	1:1	60	30	30		56.25	3.75	1.55871e-44	52.5	7.5	1.59029e-18	45	15	7.74422e-06	45	15	7.74422e-06	37.5	22.5	0.0455003	30	30	1	51.1875	65.8125	1.06195e-07	43.875	73.125	4.73951e-08	15	45	7.74422e-06	3.75	56.25	1.55871e-44
